# Supplementary material for: Climate change may alter seed and seedling traits and shift germination and mortality patterns in alpine environments
Source: Ann Bot. 2025 Jun 23;136(3):651–67. doi: 10.1093/aob/mcaf132 (PMC12455718; doi:10.1093/aob/mcaf132)
Supplement: mcaf132_Supplementary_Data [file mcaf132_supplementary_data.zip]

Archive with 2 entries (2 files):
- Database_S1.xlsx
- Supplementary_materials.pdf
