# Supplementary material for: Climate change may alter seed and seedling traits and shift germination and mortality patterns in alpine environments
Source: Ann Bot. 2025 Jun 23;136(3):651–67. doi: 10.1093/aob/mcaf132 (PMC12455718; doi:10.1093/aob/mcaf132)
Supplement: mcaf132_Supplementary_Data [file mcaf132_supplementary_data.zip › Database_S1.xlsx]

## Sheet: Read
Climate Change May Alter Seed and Seedling Traits and Shift Germination and Mortality Patterns in Alpine Environments
Jeronimo vazquez-Ramirez and Susanna E. Venn
Location: Friyng Pan Spur, Falls Creek, Victoria
Dates: First season from November 2020 to May 2021; Second field season from November 2021 to May 2022
SeedDevelopment	Measured response variables: i) seed mass, ii) seed size, iii) seed germination (porcentage and time) and iv) cotyledons area and greenness
In-situGermination	Measured response variables: i) seed germination and germination time
Seedling	Measured response variables: i) seedling survival, ii) seedling heigh and iii) number of leaves

## Sheet: SeedDevelopment_Seed_Mass
Site	Year	Life_form	Strategy	Species	Treatment	Replicate	Mass (grams x 100 seeds)
Falls Creek	1	Forb	Seeder	Ranunculus victoriensis	Future climate	1	0.304
Falls Creek	1	Forb	Seeder	Ranunculus victoriensis	Future climate	2	0.2893
Falls Creek	1	Forb	Seeder	Ranunculus victoriensis	Future climate	3	0.296
Falls Creek	1	Forb	Seeder	Ranunculus victoriensis	Future climate	4	0.2606
Falls Creek	1	Forb	Seeder	Ranunculus victoriensis	Future climate	5	0.2653
Falls Creek	1	Forb	Seeder	Ranunculus victoriensis	Control	1	0.3043
Falls Creek	1	Forb	Seeder	Ranunculus victoriensis	Control	2	0.307
Falls Creek	1	Forb	Seeder	Ranunculus victoriensis	Control	3	0.3076
Falls Creek	1	Forb	Seeder	Ranunculus victoriensis	Control	4	0.2733
Falls Creek	1	Forb	Seeder	Ranunculus victoriensis	Control	5	0.3236
Falls Creek	1	Forb	Seeder	Craspedia aurantia	Future climate	1	0.051
Falls Creek	1	Forb	Seeder	Craspedia aurantia	Future climate	2	0.0513
Falls Creek	1	Forb	Seeder	Craspedia aurantia	Future climate	3	0.0503
Falls Creek	1	Forb	Seeder	Craspedia aurantia	Future climate	4	0.0506
Falls Creek	1	Forb	Seeder	Craspedia aurantia	Future climate	5	0.0546
Falls Creek	1	Forb	Seeder	Craspedia aurantia	Control	1	0.0603
Falls Creek	1	Forb	Seeder	Craspedia aurantia	Control	2	0.0543
Falls Creek	1	Forb	Seeder	Craspedia aurantia	Control	3	0.0473
Falls Creek	1	Forb	Seeder	Craspedia aurantia	Control	4	0.0511
Falls Creek	1	Forb	Seeder	Craspedia aurantia	Control	5	0.0496
Falls Creek	1	Shrub	Seeder	Olearia frostii	Future climate	1	0.0806667
Falls Creek	1	Shrub	Seeder	Olearia frostii	Future climate	2	0.0813333
Falls Creek	1	Shrub	Seeder	Olearia frostii	Future climate	3	0.0906667
Falls Creek	1	Shrub	Seeder	Olearia frostii	Future climate	4	0.0903333
Falls Creek	1	Shrub	Seeder	Olearia frostii	Future climate	5	0.084
Falls Creek	1	Shrub	Seeder	Olearia frostii	Control	1	0.111
Falls Creek	1	Shrub	Seeder	Olearia frostii	Control	2	0.0926
Falls Creek	1	Shrub	Seeder	Olearia frostii	Control	3	0.096
Falls Creek	1	Shrub	Seeder	Olearia frostii	Control	4	0.1003
Falls Creek	1	Shrub	Seeder	Olearia frostii	Control	5	0.1086
Falls Creek	1	Graminoid	Sprouter	Carex breviculmis	Future climate	1	0.1211
Falls Creek	1	Graminoid	Sprouter	Carex breviculmis	Future climate	2	0.1391
Falls Creek	1	Graminoid	Sprouter	Carex breviculmis	Future climate	3	0.1276
Falls Creek	1	Graminoid	Sprouter	Carex breviculmis	Future climate	4	0.1496
Falls Creek	1	Graminoid	Sprouter	Carex breviculmis	Future climate	5	0.1353
Falls Creek	1	Graminoid	Sprouter	Carex breviculmis	Control	1	0.1583
Falls Creek	1	Graminoid	Sprouter	Carex breviculmis	Control	2	0.1521
Falls Creek	1	Graminoid	Sprouter	Carex breviculmis	Control	3	0.1703
Falls Creek	1	Graminoid	Sprouter	Carex breviculmis	Control	4	0.1433
Falls Creek	1	Graminoid	Sprouter	Carex breviculmis	Control	5	0.1516
Falls Creek	1	Forb	Sprouter	Acetosella vulgaris	Future climate	1	0.036
Falls Creek	1	Forb	Sprouter	Acetosella vulgaris	Future climate	2	0.042
Falls Creek	1	Forb	Sprouter	Acetosella vulgaris	Future climate	3	0.049
Falls Creek	1	Forb	Sprouter	Acetosella vulgaris	Future climate	4	0.0426
Falls Creek	1	Forb	Sprouter	Acetosella vulgaris	Future climate	5	0.037
Falls Creek	1	Forb	Sprouter	Acetosella vulgaris	Control	1	0.0383
Falls Creek	1	Forb	Sprouter	Acetosella vulgaris	Control	2	0.0583
Falls Creek	1	Forb	Sprouter	Acetosella vulgaris	Control	3	0.0493
Falls Creek	1	Forb	Sprouter	Acetosella vulgaris	Control	4	0.046
Falls Creek	1	Forb	Sprouter	Acetosella vulgaris	Control	5	0.0446
Falls Creek	1	Graminoid	Sprouter	Poa hiemata	Future climate	1	0.0312
Falls Creek	1	Graminoid	Sprouter	Poa hiemata	Future climate	2	0.0283
Falls Creek	1	Graminoid	Sprouter	Poa hiemata	Future climate	3	0.0341
Falls Creek	1	Graminoid	Sprouter	Poa hiemata	Future climate	4	0.0323
Falls Creek	1	Graminoid	Sprouter	Poa hiemata	Future climate	5	0.0301
Falls Creek	1	Graminoid	Sprouter	Poa hiemata	Control	1	0.0393
Falls Creek	1	Graminoid	Sprouter	Poa hiemata	Control	2	0.0366
Falls Creek	1	Graminoid	Sprouter	Poa hiemata	Control	3	0.0356
Falls Creek	1	Graminoid	Sprouter	Poa hiemata	Control	4	0.0343
Falls Creek	1	Graminoid	Sprouter	Poa hiemata	Control	5	0.0331
Falls Creek	1	Graminoid	Sprouter	Luzula modesta	Future climate	1	0.0486
Falls Creek	1	Graminoid	Sprouter	Luzula modesta	Future climate	2	0.0482
Falls Creek	1	Graminoid	Sprouter	Luzula modesta	Future climate	3	0.0524
Falls Creek	1	Graminoid	Sprouter	Luzula modesta	Future climate	4	0.0516
Falls Creek	1	Graminoid	Sprouter	Luzula modesta	Future climate	5	0.05
Falls Creek	1	Graminoid	Sprouter	Luzula modesta	Control	1	0.0584
Falls Creek	1	Graminoid	Sprouter	Luzula modesta	Control	2	0.0586
Falls Creek	1	Graminoid	Sprouter	Luzula modesta	Control	3	0.0612
Falls Creek	1	Graminoid	Sprouter	Luzula modesta	Control	4	0.0624
Falls Creek	1	Graminoid	Sprouter	Luzula modesta	Control	5	0.0648
Falls Creek	1	Graminoid	Sprouter	Rytidospermum nudiflorum	Future climate	1	0.0828
Falls Creek	1	Graminoid	Sprouter	Rytidospermum nudiflorum	Future climate	2	0.0862
Falls Creek	1	Graminoid	Sprouter	Rytidospermum nudiflorum	Future climate	3	0.0876
Falls Creek	1	Graminoid	Sprouter	Rytidospermum nudiflorum	Future climate	4	0.0826
Falls Creek	1	Graminoid	Sprouter	Rytidospermum nudiflorum	Future climate	5	0.0872
Falls Creek	1	Graminoid	Sprouter	Rytidospermum nudiflorum	Control	1	0.0904
Falls Creek	1	Graminoid	Sprouter	Rytidospermum nudiflorum	Control	2	0.0942
Falls Creek	1	Graminoid	Sprouter	Rytidospermum nudiflorum	Control	3	0.0906
Falls Creek	1	Graminoid	Sprouter	Rytidospermum nudiflorum	Control	4	0.0892
Falls Creek	1	Graminoid	Sprouter	Rytidospermum nudiflorum	Control	5	0.0866
Falls Creek	1	Forb	Seeder	Erigeron belliodes	Future climate	1	0.0017
Falls Creek	1	Forb	Seeder	Erigeron belliodes	Future climate	2	0.0032
Falls Creek	1	Forb	Seeder	Erigeron belliodes	Future climate	3	0.0025
Falls Creek	1	Forb	Seeder	Erigeron belliodes	Future climate	4	0.0028
Falls Creek	1	Forb	Seeder	Erigeron belliodes	Future climate	5	0.0029
Falls Creek	1	Forb	Seeder	Erigeron belliodes	Control	1	0.0021
Falls Creek	1	Forb	Seeder	Erigeron belliodes	Control	2	0.0025
Falls Creek	1	Forb	Seeder	Erigeron belliodes	Control	3	0.0019
Falls Creek	1	Forb	Seeder	Erigeron belliodes	Control	4	0.0029
Falls Creek	1	Forb	Seeder	Erigeron belliodes	Control	5	0.0034

## Sheet: SeedDevelopment_Seed size
Site	Year	Life_form	Regeneration	Species	Treatment	Replicate	Seed length (cm)
Falls Creek	1	Forb	Seeder	Ranunculus victoriensis	Future climate	1	0.359
Falls Creek	1	Forb	Seeder	Ranunculus victoriensis	Future climate	2	0.343
Falls Creek	1	Forb	Seeder	Ranunculus victoriensis	Future climate	3	0.406
Falls Creek	1	Forb	Seeder	Ranunculus victoriensis	Future climate	4	0.369
Falls Creek	1	Forb	Seeder	Ranunculus victoriensis	Future climate	5	0.397
Falls Creek	1	Forb	Seeder	Ranunculus victoriensis	Future climate	6	0.362
Falls Creek	1	Forb	Seeder	Ranunculus victoriensis	Future climate	7	0.389
Falls Creek	1	Forb	Seeder	Ranunculus victoriensis	Future climate	8	0.41
Falls Creek	1	Forb	Seeder	Ranunculus victoriensis	Future climate	9	0.433
Falls Creek	1	Forb	Seeder	Ranunculus victoriensis	Future climate	10	0.436
Falls Creek	1	Forb	Seeder	Ranunculus victoriensis	Future climate	11	0.394
Falls Creek	1	Forb	Seeder	Ranunculus victoriensis	Future climate	12	0.366
Falls Creek	1	Forb	Seeder	Ranunculus victoriensis	Future climate	13	0.427
Falls Creek	1	Forb	Seeder	Ranunculus victoriensis	Future climate	14	0.421
Falls Creek	1	Forb	Seeder	Ranunculus victoriensis	Future climate	15	0.375
Falls Creek	1	Forb	Seeder	Ranunculus victoriensis	Future climate	16	0.427
Falls Creek	1	Forb	Seeder	Ranunculus victoriensis	Future climate	17	0.413
Falls Creek	1	Forb	Seeder	Ranunculus victoriensis	Future climate	18	0.33
Falls Creek	1	Forb	Seeder	Ranunculus victoriensis	Future climate	19	0.375
Falls Creek	1	Forb	Seeder	Ranunculus victoriensis	Future climate	20	0.361
Falls Creek	1	Forb	Seeder	Ranunculus victoriensis	Future climate	21	0.406
Falls Creek	1	Forb	Seeder	Ranunculus victoriensis	Future climate	22	0.378
Falls Creek	1	Forb	Seeder	Ranunculus victoriensis	Future climate	23	0.364
Falls Creek	1	Forb	Seeder	Ranunculus victoriensis	Future climate	24	0.397
Falls Creek	1	Forb	Seeder	Ranunculus victoriensis	Future climate	25	0.346
Falls Creek	1	Forb	Seeder	Ranunculus victoriensis	Control	1	0.329
Falls Creek	1	Forb	Seeder	Ranunculus victoriensis	Control	2	0.317
Falls Creek	1	Forb	Seeder	Ranunculus victoriensis	Control	3	0.411
Falls Creek	1	Forb	Seeder	Ranunculus victoriensis	Control	4	0.382
Falls Creek	1	Forb	Seeder	Ranunculus victoriensis	Control	5	0.406
Falls Creek	1	Forb	Seeder	Ranunculus victoriensis	Control	6	0.369
Falls Creek	1	Forb	Seeder	Ranunculus victoriensis	Control	7	0.31
Falls Creek	1	Forb	Seeder	Ranunculus victoriensis	Control	8	0.441
Falls Creek	1	Forb	Seeder	Ranunculus victoriensis	Control	9	0.397
Falls Creek	1	Forb	Seeder	Ranunculus victoriensis	Control	10	0.379
Falls Creek	1	Forb	Seeder	Ranunculus victoriensis	Control	11	0.422
Falls Creek	1	Forb	Seeder	Ranunculus victoriensis	Control	12	0.327
Falls Creek	1	Forb	Seeder	Ranunculus victoriensis	Control	13	0.379
Falls Creek	1	Forb	Seeder	Ranunculus victoriensis	Control	14	0.397
Falls Creek	1	Forb	Seeder	Ranunculus victoriensis	Control	15	0.378
Falls Creek	1	Forb	Seeder	Ranunculus victoriensis	Control	16	0.411
Falls Creek	1	Forb	Seeder	Ranunculus victoriensis	Control	17	0.379
Falls Creek	1	Forb	Seeder	Ranunculus victoriensis	Control	18	0.419
Falls Creek	1	Forb	Seeder	Ranunculus victoriensis	Control	19	0.389
Falls Creek	1	Forb	Seeder	Ranunculus victoriensis	Control	20	0.366
Falls Creek	1	Forb	Seeder	Ranunculus victoriensis	Control	21	0.339
Falls Creek	1	Forb	Seeder	Ranunculus victoriensis	Control	22	0.35
Falls Creek	1	Forb	Seeder	Ranunculus victoriensis	Control	23	0.359
Falls Creek	1	Forb	Seeder	Ranunculus victoriensis	Control	24	0.417
Falls Creek	1	Forb	Seeder	Ranunculus victoriensis	Control	25	0.375
Falls Creek	1	Forb	Seeder	Craspedia aurantia	Future climate	1	0.177
Falls Creek	1	Forb	Seeder	Craspedia aurantia	Future climate	2	0.163
Falls Creek	1	Forb	Seeder	Craspedia aurantia	Future climate	3	0.228
Falls Creek	1	Forb	Seeder	Craspedia aurantia	Future climate	4	0.167
Falls Creek	1	Forb	Seeder	Craspedia aurantia	Future climate	5	0.179
Falls Creek	1	Forb	Seeder	Craspedia aurantia	Future climate	6	0.19
Falls Creek	1	Forb	Seeder	Craspedia aurantia	Future climate	7	0.182
Falls Creek	1	Forb	Seeder	Craspedia aurantia	Future climate	8	0.211
Falls Creek	1	Forb	Seeder	Craspedia aurantia	Future climate	9	0.229
Falls Creek	1	Forb	Seeder	Craspedia aurantia	Future climate	10	0.183
Falls Creek	1	Forb	Seeder	Craspedia aurantia	Future climate	11	0.162
Falls Creek	1	Forb	Seeder	Craspedia aurantia	Future climate	12	0.194
Falls Creek	1	Forb	Seeder	Craspedia aurantia	Future climate	13	0.223
Falls Creek	1	Forb	Seeder	Craspedia aurantia	Future climate	14	0.19
Falls Creek	1	Forb	Seeder	Craspedia aurantia	Future climate	15	0.204
Falls Creek	1	Forb	Seeder	Craspedia aurantia	Future climate	16	0.173
Falls Creek	1	Forb	Seeder	Craspedia aurantia	Future climate	17	0.181
Falls Creek	1	Forb	Seeder	Craspedia aurantia	Future climate	18	0.184
Falls Creek	1	Forb	Seeder	Craspedia aurantia	Future climate	19	0.221
Falls Creek	1	Forb	Seeder	Craspedia aurantia	Future climate	20	0.178
Falls Creek	1	Forb	Seeder	Craspedia aurantia	Future climate	21	0.186
Falls Creek	1	Forb	Seeder	Craspedia aurantia	Future climate	22	0.237
Falls Creek	1	Forb	Seeder	Craspedia aurantia	Future climate	23	0.186
Falls Creek	1	Forb	Seeder	Craspedia aurantia	Future climate	24	0.176
Falls Creek	1	Forb	Seeder	Craspedia aurantia	Future climate	25	0.205
Falls Creek	1	Forb	Seeder	Craspedia aurantia	Control	1	0.191
Falls Creek	1	Forb	Seeder	Craspedia aurantia	Control	2	0.202
Falls Creek	1	Forb	Seeder	Craspedia aurantia	Control	3	0.206
Falls Creek	1	Forb	Seeder	Craspedia aurantia	Control	4	0.216
Falls Creek	1	Forb	Seeder	Craspedia aurantia	Control	5	0.209
Falls Creek	1	Forb	Seeder	Craspedia aurantia	Control	6	0.2
Falls Creek	1	Forb	Seeder	Craspedia aurantia	Control	7	0.164
Falls Creek	1	Forb	Seeder	Craspedia aurantia	Control	8	0.22
Falls Creek	1	Forb	Seeder	Craspedia aurantia	Control	9	0.208
Falls Creek	1	Forb	Seeder	Craspedia aurantia	Control	10	0.202
Falls Creek	1	Forb	Seeder	Craspedia aurantia	Control	11	0.221
Falls Creek	1	Forb	Seeder	Craspedia aurantia	Control	12	0.194
Falls Creek	1	Forb	Seeder	Craspedia aurantia	Control	13	0.217
Falls Creek	1	Forb	Seeder	Craspedia aurantia	Control	14	0.224
Falls Creek	1	Forb	Seeder	Craspedia aurantia	Control	15	0.23
Falls Creek	1	Forb	Seeder	Craspedia aurantia	Control	16	0.242
Falls Creek	1	Forb	Seeder	Craspedia aurantia	Control	17	0.262
Falls Creek	1	Forb	Seeder	Craspedia aurantia	Control	18	0.22
Falls Creek	1	Forb	Seeder	Craspedia aurantia	Control	19	0.229
Falls Creek	1	Forb	Seeder	Craspedia aurantia	Control	20	0.218
Falls Creek	1	Forb	Seeder	Craspedia aurantia	Control	21	0.206
Falls Creek	1	Forb	Seeder	Craspedia aurantia	Control	22	0.219
Falls Creek	1	Forb	Seeder	Craspedia aurantia	Control	23	0.194
Falls Creek	1	Forb	Seeder	Craspedia aurantia	Control	24	0.239
Falls Creek	1	Forb	Seeder	Craspedia aurantia	Control	25	0.229
Falls Creek	1	Shrub	Seeder	Olearia frostii	Future climate	1	0.305
Falls Creek	1	Shrub	Seeder	Olearia frostii	Future climate	2	0.318
Falls Creek	1	Shrub	Seeder	Olearia frostii	Future climate	3	0.301
Falls Creek	1	Shrub	Seeder	Olearia frostii	Future climate	4	0.313
Falls Creek	1	Shrub	Seeder	Olearia frostii	Future climate	5	0.268
Falls Creek	1	Shrub	Seeder	Olearia frostii	Future climate	6	0.328
Falls Creek	1	Shrub	Seeder	Olearia frostii	Future climate	7	0.328
Falls Creek	1	Shrub	Seeder	Olearia frostii	Future climate	8	0.298
Falls Creek	1	Shrub	Seeder	Olearia frostii	Future climate	9	0.347
Falls Creek	1	Shrub	Seeder	Olearia frostii	Future climate	10	0.299
Falls Creek	1	Shrub	Seeder	Olearia frostii	Future climate	11	0.319
Falls Creek	1	Shrub	Seeder	Olearia frostii	Future climate	12	0.318
Falls Creek	1	Shrub	Seeder	Olearia frostii	Future climate	13	0.327
Falls Creek	1	Shrub	Seeder	Olearia frostii	Future climate	14	0.296
Falls Creek	1	Shrub	Seeder	Olearia frostii	Future climate	15	0.296
Falls Creek	1	Shrub	Seeder	Olearia frostii	Future climate	16	0.312
Falls Creek	1	Shrub	Seeder	Olearia frostii	Future climate	17	0.324
Falls Creek	1	Shrub	Seeder	Olearia frostii	Future climate	18	0.282
Falls Creek	1	Shrub	Seeder	Olearia frostii	Future climate	19	0.331
Falls Creek	1	Shrub	Seeder	Olearia frostii	Future climate	20	0.282
Falls Creek	1	Shrub	Seeder	Olearia frostii	Future climate	21	0.288
Falls Creek	1	Shrub	Seeder	Olearia frostii	Future climate	22	0.336
Falls Creek	1	Shrub	Seeder	Olearia frostii	Future climate	23	0.279
Falls Creek	1	Shrub	Seeder	Olearia frostii	Future climate	24	0.297
Falls Creek	1	Shrub	Seeder	Olearia frostii	Future climate	25	0.305
Falls Creek	1	Shrub	Seeder	Olearia frostii	Control	1	0.282
Falls Creek	1	Shrub	Seeder	Olearia frostii	Control	2	0.341
Falls Creek	1	Shrub	Seeder	Olearia frostii	Control	3	0.29
Falls Creek	1	Shrub	Seeder	Olearia frostii	Control	4	0.34
Falls Creek	1	Shrub	Seeder	Olearia frostii	Control	5	0.351
Falls Creek	1	Shrub	Seeder	Olearia frostii	Control	6	0.308
Falls Creek	1	Shrub	Seeder	Olearia frostii	Control	7	0.314
Falls Creek	1	Shrub	Seeder	Olearia frostii	Control	8	0.331
Falls Creek	1	Shrub	Seeder	Olearia frostii	Control	9	0.32
Falls Creek	1	Shrub	Seeder	Olearia frostii	Control	10	0.314
Falls Creek	1	Shrub	Seeder	Olearia frostii	Control	11	0.346
Falls Creek	1	Shrub	Seeder	Olearia frostii	Control	12	0.352
Falls Creek	1	Shrub	Seeder	Olearia frostii	Control	13	0.342
Falls Creek	1	Shrub	Seeder	Olearia frostii	Control	14	0.315
Falls Creek	1	Shrub	Seeder	Olearia frostii	Control	15	0.354
Falls Creek	1	Shrub	Seeder	Olearia frostii	Control	16	0.319
Falls Creek	1	Shrub	Seeder	Olearia frostii	Control	17	0.359
Falls Creek	1	Shrub	Seeder	Olearia frostii	Control	18	0.318
Falls Creek	1	Shrub	Seeder	Olearia frostii	Control	19	0.326
Falls Creek	1	Shrub	Seeder	Olearia frostii	Control	20	0.311
Falls Creek	1	Shrub	Seeder	Olearia frostii	Control	21	0.326
Falls Creek	1	Shrub	Seeder	Olearia frostii	Control	22	0.355
Falls Creek	1	Shrub	Seeder	Olearia frostii	Control	23	0.356
Falls Creek	1	Shrub	Seeder	Olearia frostii	Control	24	0.331
Falls Creek	1	Shrub	Seeder	Olearia frostii	Control	25	0.326
Falls Creek	1	Graminoid	Sprouter	Carex	Future climate	1	0.42
Falls Creek	1	Graminoid	Sprouter	Carex	Future climate	2	0.356
Falls Creek	1	Graminoid	Sprouter	Carex	Future climate	3	0.412
Falls Creek	1	Graminoid	Sprouter	Carex	Future climate	4	0.424
Falls Creek	1	Graminoid	Sprouter	Carex	Future climate	5	0.396
Falls Creek	1	Graminoid	Sprouter	Carex	Future climate	6	0.383
Falls Creek	1	Graminoid	Sprouter	Carex	Future climate	7	0.355
Falls Creek	1	Graminoid	Sprouter	Carex	Future climate	8	0.339
Falls Creek	1	Graminoid	Sprouter	Carex	Future climate	9	0.314
Falls Creek	1	Graminoid	Sprouter	Carex	Future climate	10	0.352
Falls Creek	1	Graminoid	Sprouter	Carex	Future climate	11	0.304
Falls Creek	1	Graminoid	Sprouter	Carex	Future climate	12	0.357
Falls Creek	1	Graminoid	Sprouter	Carex	Future climate	13	0.365
Falls Creek	1	Graminoid	Sprouter	Carex	Future climate	14	0.34
Falls Creek	1	Graminoid	Sprouter	Carex	Future climate	15	0.412
Falls Creek	1	Graminoid	Sprouter	Carex	Future climate	16	0.327
Falls Creek	1	Graminoid	Sprouter	Carex	Future climate	17	0.388
Falls Creek	1	Graminoid	Sprouter	Carex	Future climate	18	0.393
Falls Creek	1	Graminoid	Sprouter	Carex	Future climate	19	0.393
Falls Creek	1	Graminoid	Sprouter	Carex	Future climate	20	0.389
Falls Creek	1	Graminoid	Sprouter	Carex	Future climate	21	0.362
Falls Creek	1	Graminoid	Sprouter	Carex	Future climate	22	0.402
Falls Creek	1	Graminoid	Sprouter	Carex	Future climate	23	0.395
Falls Creek	1	Graminoid	Sprouter	Carex	Future climate	24	0.405
Falls Creek	1	Graminoid	Sprouter	Carex	Future climate	25	0.381
Falls Creek	1	Graminoid	Sprouter	Carex	Control	1	0.398
Falls Creek	1	Graminoid	Sprouter	Carex	Control	2	0.383
Falls Creek	1	Graminoid	Sprouter	Carex	Control	3	0.426
Falls Creek	1	Graminoid	Sprouter	Carex	Control	4	0.371
Falls Creek	1	Graminoid	Sprouter	Carex	Control	5	0.345
Falls Creek	1	Graminoid	Sprouter	Carex	Control	6	0.363
Falls Creek	1	Graminoid	Sprouter	Carex	Control	7	0.469
Falls Creek	1	Graminoid	Sprouter	Carex	Control	8	0.417
Falls Creek	1	Graminoid	Sprouter	Carex	Control	9	0.484
Falls Creek	1	Graminoid	Sprouter	Carex	Control	10	0.344
Falls Creek	1	Graminoid	Sprouter	Carex	Control	11	0.377
Falls Creek	1	Graminoid	Sprouter	Carex	Control	12	0.43
Falls Creek	1	Graminoid	Sprouter	Carex	Control	13	0.431
Falls Creek	1	Graminoid	Sprouter	Carex	Control	14	0.393
Falls Creek	1	Graminoid	Sprouter	Carex	Control	15	0.394
Falls Creek	1	Graminoid	Sprouter	Carex	Control	16	0.352
Falls Creek	1	Graminoid	Sprouter	Carex	Control	17	0.404
Falls Creek	1	Graminoid	Sprouter	Carex	Control	18	0.328
Falls Creek	1	Graminoid	Sprouter	Carex	Control	19	0.437
Falls Creek	1	Graminoid	Sprouter	Carex	Control	20	0.426
Falls Creek	1	Graminoid	Sprouter	Carex	Control	21	0.362
Falls Creek	1	Graminoid	Sprouter	Carex	Control	22	0.394
Falls Creek	1	Graminoid	Sprouter	Carex	Control	23	0.362
Falls Creek	1	Graminoid	Sprouter	Carex	Control	24	0.431
Falls Creek	1	Graminoid	Sprouter	Carex	Control	25	0.334
Falls Creek	1	Forb	Sprouter	Acetosella	Future climate	1	0.146
Falls Creek	1	Forb	Sprouter	Acetosella	Future climate	2	0.132
Falls Creek	1	Forb	Sprouter	Acetosella	Future climate	3	0.143
Falls Creek	1	Forb	Sprouter	Acetosella	Future climate	4	0.144
Falls Creek	1	Forb	Sprouter	Acetosella	Future climate	5	0.121
Falls Creek	1	Forb	Sprouter	Acetosella	Future climate	6	0.129
Falls Creek	1	Forb	Sprouter	Acetosella	Future climate	7	0.147
Falls Creek	1	Forb	Sprouter	Acetosella	Future climate	8	0.131
Falls Creek	1	Forb	Sprouter	Acetosella	Future climate	9	0.133
Falls Creek	1	Forb	Sprouter	Acetosella	Future climate	10	0.125
Falls Creek	1	Forb	Sprouter	Acetosella	Future climate	11	0.148
Falls Creek	1	Forb	Sprouter	Acetosella	Future climate	12	0.141
Falls Creek	1	Forb	Sprouter	Acetosella	Future climate	13	0.131
Falls Creek	1	Forb	Sprouter	Acetosella	Future climate	14	0.155
Falls Creek	1	Forb	Sprouter	Acetosella	Future climate	15	0.144
Falls Creek	1	Forb	Sprouter	Acetosella	Future climate	16	0.123
Falls Creek	1	Forb	Sprouter	Acetosella	Future climate	17	0.121
Falls Creek	1	Forb	Sprouter	Acetosella	Future climate	18	0.11
Falls Creek	1	Forb	Sprouter	Acetosella	Future climate	19	0.14
Falls Creek	1	Forb	Sprouter	Acetosella	Future climate	20	0.14
Falls Creek	1	Forb	Sprouter	Acetosella	Future climate	21	0.158
Falls Creek	1	Forb	Sprouter	Acetosella	Future climate	22	0.156
Falls Creek	1	Forb	Sprouter	Acetosella	Future climate	23	0.188
Falls Creek	1	Forb	Sprouter	Acetosella	Future climate	24	0.148
Falls Creek	1	Forb	Sprouter	Acetosella	Future climate	25	0.152
Falls Creek	1	Forb	Sprouter	Acetosella	Control	1	0.174
Falls Creek	1	Forb	Sprouter	Acetosella	Control	2	0.144
Falls Creek	1	Forb	Sprouter	Acetosella	Control	3	0.146
Falls Creek	1	Forb	Sprouter	Acetosella	Control	4	0.166
Falls Creek	1	Forb	Sprouter	Acetosella	Control	5	0.145
Falls Creek	1	Forb	Sprouter	Acetosella	Control	6	0.152
Falls Creek	1	Forb	Sprouter	Acetosella	Control	7	0.146
Falls Creek	1	Forb	Sprouter	Acetosella	Control	8	0.144
Falls Creek	1	Forb	Sprouter	Acetosella	Control	9	0.157
Falls Creek	1	Forb	Sprouter	Acetosella	Control	10	0.193
Falls Creek	1	Forb	Sprouter	Acetosella	Control	11	0.154
Falls Creek	1	Forb	Sprouter	Acetosella	Control	12	0.164
Falls Creek	1	Forb	Sprouter	Acetosella	Control	13	0.175
Falls Creek	1	Forb	Sprouter	Acetosella	Control	14	0.169
Falls Creek	1	Forb	Sprouter	Acetosella	Control	15	0.152
Falls Creek	1	Forb	Sprouter	Acetosella	Control	16	0.163
Falls Creek	1	Forb	Sprouter	Acetosella	Control	17	0.143
Falls Creek	1	Forb	Sprouter	Acetosella	Control	18	0.148
Falls Creek	1	Forb	Sprouter	Acetosella	Control	19	0.158
Falls Creek	1	Forb	Sprouter	Acetosella	Control	20	0.158
Falls Creek	1	Forb	Sprouter	Acetosella	Control	21	0.167
Falls Creek	1	Forb	Sprouter	Acetosella	Control	22	0.157
Falls Creek	1	Forb	Sprouter	Acetosella	Control	23	0.153
Falls Creek	1	Forb	Sprouter	Acetosella	Control	24	0.131
Falls Creek	1	Forb	Sprouter	Acetosella	Control	25	0.111
Falls Creek	1	Graminoid	Sprouter	Poa hiemata	Future climate	1	0.229
Falls Creek	1	Graminoid	Sprouter	Poa hiemata	Future climate	2	0.259
Falls Creek	1	Graminoid	Sprouter	Poa hiemata	Future climate	3	0.281
Falls Creek	1	Graminoid	Sprouter	Poa hiemata	Future climate	4	0.253
Falls Creek	1	Graminoid	Sprouter	Poa hiemata	Future climate	5	0.225
Falls Creek	1	Graminoid	Sprouter	Poa hiemata	Future climate	6	0.253
Falls Creek	1	Graminoid	Sprouter	Poa hiemata	Future climate	7	0.234
Falls Creek	1	Graminoid	Sprouter	Poa hiemata	Future climate	8	0.248
Falls Creek	1	Graminoid	Sprouter	Poa hiemata	Future climate	9	0.251
Falls Creek	1	Graminoid	Sprouter	Poa hiemata	Future climate	10	0.255
Falls Creek	1	Graminoid	Sprouter	Poa hiemata	Future climate	11	0.262
Falls Creek	1	Graminoid	Sprouter	Poa hiemata	Future climate	12	0.226
Falls Creek	1	Graminoid	Sprouter	Poa hiemata	Future climate	13	0.235
Falls Creek	1	Graminoid	Sprouter	Poa hiemata	Future climate	14	0.235
Falls Creek	1	Graminoid	Sprouter	Poa hiemata	Future climate	15	0.278
Falls Creek	1	Graminoid	Sprouter	Poa hiemata	Future climate	16	0.239
Falls Creek	1	Graminoid	Sprouter	Poa hiemata	Future climate	17	0.245
Falls Creek	1	Graminoid	Sprouter	Poa hiemata	Future climate	18	0.25
Falls Creek	1	Graminoid	Sprouter	Poa hiemata	Future climate	19	0.257
Falls Creek	1	Graminoid	Sprouter	Poa hiemata	Future climate	20	0.21
Falls Creek	1	Graminoid	Sprouter	Poa hiemata	Future climate	21	0.235
Falls Creek	1	Graminoid	Sprouter	Poa hiemata	Future climate	22	0.221
Falls Creek	1	Graminoid	Sprouter	Poa hiemata	Future climate	23	0.173
Falls Creek	1	Graminoid	Sprouter	Poa hiemata	Future climate	24	0.245
Falls Creek	1	Graminoid	Sprouter	Poa hiemata	Future climate	25	0.242
Falls Creek	1	Graminoid	Sprouter	Poa hiemata	Control	1	0.255
Falls Creek	1	Graminoid	Sprouter	Poa hiemata	Control	2	0.216
Falls Creek	1	Graminoid	Sprouter	Poa hiemata	Control	3	0.23
Falls Creek	1	Graminoid	Sprouter	Poa hiemata	Control	4	0.202
Falls Creek	1	Graminoid	Sprouter	Poa hiemata	Control	5	0.238
Falls Creek	1	Graminoid	Sprouter	Poa hiemata	Control	6	0.219
Falls Creek	1	Graminoid	Sprouter	Poa hiemata	Control	7	0.252
Falls Creek	1	Graminoid	Sprouter	Poa hiemata	Control	8	0.237
Falls Creek	1	Graminoid	Sprouter	Poa hiemata	Control	9	0.262
Falls Creek	1	Graminoid	Sprouter	Poa hiemata	Control	10	0.261
Falls Creek	1	Graminoid	Sprouter	Poa hiemata	Control	11	0.243
Falls Creek	1	Graminoid	Sprouter	Poa hiemata	Control	12	0.242
Falls Creek	1	Graminoid	Sprouter	Poa hiemata	Control	13	0.212
Falls Creek	1	Graminoid	Sprouter	Poa hiemata	Control	14	0.269
Falls Creek	1	Graminoid	Sprouter	Poa hiemata	Control	15	0.241
Falls Creek	1	Graminoid	Sprouter	Poa hiemata	Control	16	0.256
Falls Creek	1	Graminoid	Sprouter	Poa hiemata	Control	17	0.264
Falls Creek	1	Graminoid	Sprouter	Poa hiemata	Control	18	0.263
Falls Creek	1	Graminoid	Sprouter	Poa hiemata	Control	19	0.22
Falls Creek	1	Graminoid	Sprouter	Poa hiemata	Control	20	0.273
Falls Creek	1	Graminoid	Sprouter	Poa hiemata	Control	21	0.272
Falls Creek	1	Graminoid	Sprouter	Poa hiemata	Control	22	0.221
Falls Creek	1	Graminoid	Sprouter	Poa hiemata	Control	23	0.276
Falls Creek	1	Graminoid	Sprouter	Poa hiemata	Control	24	0.282
Falls Creek	1	Graminoid	Sprouter	Poa hiemata	Control	25	0.255
Falls Creek	1	Forb	Seeder	Papachroma	Future climate	1	0.114
Falls Creek	1	Forb	Seeder	Papachroma	Future climate	2	0.119
Falls Creek	1	Forb	Seeder	Papachroma	Future climate	3	0.126
Falls Creek	1	Forb	Seeder	Papachroma	Future climate	4	0.118
Falls Creek	1	Forb	Seeder	Papachroma	Future climate	5	0.119
Falls Creek	1	Forb	Seeder	Papachroma	Future climate	6	0.108
Falls Creek	1	Forb	Seeder	Papachroma	Future climate	7	0.114
Falls Creek	1	Forb	Seeder	Papachroma	Future climate	8	0.104
Falls Creek	1	Forb	Seeder	Papachroma	Future climate	9	0.137
Falls Creek	1	Forb	Seeder	Papachroma	Future climate	10	0.104
Falls Creek	1	Forb	Seeder	Papachroma	Future climate	11	0.115
Falls Creek	1	Forb	Seeder	Papachroma	Future climate	12	0.124
Falls Creek	1	Forb	Seeder	Papachroma	Future climate	13	0.089
Falls Creek	1	Forb	Seeder	Papachroma	Future climate	14	0.111
Falls Creek	1	Forb	Seeder	Papachroma	Future climate	15	0.135
Falls Creek	1	Forb	Seeder	Papachroma	Future climate	16	0.125
Falls Creek	1	Forb	Seeder	Papachroma	Future climate	17	0.122
Falls Creek	1	Forb	Seeder	Papachroma	Future climate	18	0.106
Falls Creek	1	Forb	Seeder	Papachroma	Future climate	19	0.106
Falls Creek	1	Forb	Seeder	Papachroma	Future climate	20	0.124
Falls Creek	1	Forb	Seeder	Papachroma	Future climate	21	0.118
Falls Creek	1	Forb	Seeder	Papachroma	Future climate	22	0.133
Falls Creek	1	Forb	Seeder	Papachroma	Future climate	23	0.128
Falls Creek	1	Forb	Seeder	Papachroma	Future climate	24	0.119
Falls Creek	1	Forb	Seeder	Papachroma	Future climate	25	0.133
Falls Creek	1	Forb	Seeder	Papachroma	Control	1	0.113
Falls Creek	1	Forb	Seeder	Papachroma	Control	2	0.121
Falls Creek	1	Forb	Seeder	Papachroma	Control	3	0.113
Falls Creek	1	Forb	Seeder	Papachroma	Control	4	0.124
Falls Creek	1	Forb	Seeder	Papachroma	Control	5	0.117
Falls Creek	1	Forb	Seeder	Papachroma	Control	6	0.104
Falls Creek	1	Forb	Seeder	Papachroma	Control	7	0.132
Falls Creek	1	Forb	Seeder	Papachroma	Control	8	0.096
Falls Creek	1	Forb	Seeder	Papachroma	Control	9	0.122
Falls Creek	1	Forb	Seeder	Papachroma	Control	10	0.108
Falls Creek	1	Forb	Seeder	Papachroma	Control	11	0.103
Falls Creek	1	Forb	Seeder	Papachroma	Control	12	0.117
Falls Creek	1	Forb	Seeder	Papachroma	Control	13	0.117
Falls Creek	1	Forb	Seeder	Papachroma	Control	14	0.111
Falls Creek	1	Forb	Seeder	Papachroma	Control	15	0.121
Falls Creek	1	Forb	Seeder	Papachroma	Control	16	0.129
Falls Creek	1	Forb	Seeder	Papachroma	Control	17	0.115
Falls Creek	1	Forb	Seeder	Papachroma	Control	18	0.116
Falls Creek	1	Forb	Seeder	Papachroma	Control	19	0.128
Falls Creek	1	Forb	Seeder	Papachroma	Control	20	0.105
Falls Creek	1	Forb	Seeder	Papachroma	Control	21	0.129
Falls Creek	1	Forb	Seeder	Papachroma	Control	22	0.116
Falls Creek	1	Forb	Seeder	Papachroma	Control	23	0.142
Falls Creek	1	Forb	Seeder	Papachroma	Control	24	0.124
Falls Creek	1	Forb	Seeder	Papachroma	Control	25	0.115
Falls Creek	2	Graminoid	Sprouter	Luzula modesta	Future climate	1	0.128
Falls Creek	2	Graminoid	Sprouter	Luzula modesta	Future climate	2	0.141
Falls Creek	2	Graminoid	Sprouter	Luzula modesta	Future climate	3	0.145
Falls Creek	2	Graminoid	Sprouter	Luzula modesta	Future climate	4	0.138
Falls Creek	2	Graminoid	Sprouter	Luzula modesta	Future climate	5	0.133
Falls Creek	2	Graminoid	Sprouter	Luzula modesta	Future climate	6	0.136
Falls Creek	2	Graminoid	Sprouter	Luzula modesta	Future climate	7	0.134
Falls Creek	2	Graminoid	Sprouter	Luzula modesta	Future climate	8	0.138
Falls Creek	2	Graminoid	Sprouter	Luzula modesta	Future climate	9	0.121
Falls Creek	2	Graminoid	Sprouter	Luzula modesta	Future climate	10	0.12
Falls Creek	2	Graminoid	Sprouter	Luzula modesta	Future climate	11	0.125
Falls Creek	2	Graminoid	Sprouter	Luzula modesta	Future climate	12	0.144
Falls Creek	2	Graminoid	Sprouter	Luzula modesta	Future climate	13	0.126
Falls Creek	2	Graminoid	Sprouter	Luzula modesta	Future climate	14	0.135
Falls Creek	2	Graminoid	Sprouter	Luzula modesta	Future climate	15	0.133
Falls Creek	2	Graminoid	Sprouter	Luzula modesta	Future climate	16	0.125
Falls Creek	2	Graminoid	Sprouter	Luzula modesta	Future climate	17	0.146
Falls Creek	2	Graminoid	Sprouter	Luzula modesta	Future climate	18	0.129
Falls Creek	2	Graminoid	Sprouter	Luzula modesta	Future climate	19	0.12
Falls Creek	2	Graminoid	Sprouter	Luzula modesta	Future climate	20	0.131
Falls Creek	2	Graminoid	Sprouter	Luzula modesta	Future climate	21	0.133
Falls Creek	2	Graminoid	Sprouter	Luzula modesta	Future climate	22	0.132
Falls Creek	2	Graminoid	Sprouter	Luzula modesta	Future climate	23	0.15
Falls Creek	2	Graminoid	Sprouter	Luzula modesta	Future climate	24	0.131
Falls Creek	2	Graminoid	Sprouter	Luzula modesta	Future climate	25	0.136
Falls Creek	2	Graminoid	Sprouter	Luzula modesta	Control	1	0.162
Falls Creek	2	Graminoid	Sprouter	Luzula modesta	Control	2	0.133
Falls Creek	2	Graminoid	Sprouter	Luzula modesta	Control	3	0.161
Falls Creek	2	Graminoid	Sprouter	Luzula modesta	Control	4	0.144
Falls Creek	2	Graminoid	Sprouter	Luzula modesta	Control	5	0.169
Falls Creek	2	Graminoid	Sprouter	Luzula modesta	Control	6	0.145
Falls Creek	2	Graminoid	Sprouter	Luzula modesta	Control	7	0.17
Falls Creek	2	Graminoid	Sprouter	Luzula modesta	Control	8	0.146
Falls Creek	2	Graminoid	Sprouter	Luzula modesta	Control	9	0.153
Falls Creek	2	Graminoid	Sprouter	Luzula modesta	Control	10	0.15
Falls Creek	2	Graminoid	Sprouter	Luzula modesta	Control	11	0.145
Falls Creek	2	Graminoid	Sprouter	Luzula modesta	Control	12	0.147
Falls Creek	2	Graminoid	Sprouter	Luzula modesta	Control	13	0.15
Falls Creek	2	Graminoid	Sprouter	Luzula modesta	Control	14	0.139
Falls Creek	2	Graminoid	Sprouter	Luzula modesta	Control	15	0.154
Falls Creek	2	Graminoid	Sprouter	Luzula modesta	Control	16	0.155
Falls Creek	2	Graminoid	Sprouter	Luzula modesta	Control	17	0.134
Falls Creek	2	Graminoid	Sprouter	Luzula modesta	Control	18	0.137
Falls Creek	2	Graminoid	Sprouter	Luzula modesta	Control	19	0.147
Falls Creek	2	Graminoid	Sprouter	Luzula modesta	Control	20	0.163
Falls Creek	2	Graminoid	Sprouter	Luzula modesta	Control	21	0.148
Falls Creek	2	Graminoid	Sprouter	Luzula modesta	Control	22	0.137
Falls Creek	2	Graminoid	Sprouter	Luzula modesta	Control	23	0.168
Falls Creek	2	Graminoid	Sprouter	Luzula modesta	Control	24	0.137
Falls Creek	2	Graminoid	Sprouter	Luzula modesta	Control	25	0.137
Falls Creek	2	Graminoid	Sprouter	Rytidospermum nudiflorum	Future climate	1	0.198
Falls Creek	2	Graminoid	Sprouter	Rytidospermum nudiflorum	Future climate	2	0.213
Falls Creek	2	Graminoid	Sprouter	Rytidospermum nudiflorum	Future climate	3	0.212
Falls Creek	2	Graminoid	Sprouter	Rytidospermum nudiflorum	Future climate	4	0.223
Falls Creek	2	Graminoid	Sprouter	Rytidospermum nudiflorum	Future climate	5	0.232
Falls Creek	2	Graminoid	Sprouter	Rytidospermum nudiflorum	Future climate	6	0.21
Falls Creek	2	Graminoid	Sprouter	Rytidospermum nudiflorum	Future climate	7	0.197
Falls Creek	2	Graminoid	Sprouter	Rytidospermum nudiflorum	Future climate	8	0.194
Falls Creek	2	Graminoid	Sprouter	Rytidospermum nudiflorum	Future climate	9	0.224
Falls Creek	2	Graminoid	Sprouter	Rytidospermum nudiflorum	Future climate	10	0.219
Falls Creek	2	Graminoid	Sprouter	Rytidospermum nudiflorum	Future climate	11	0.205
Falls Creek	2	Graminoid	Sprouter	Rytidospermum nudiflorum	Future climate	12	0.191
Falls Creek	2	Graminoid	Sprouter	Rytidospermum nudiflorum	Future climate	13	0.221
Falls Creek	2	Graminoid	Sprouter	Rytidospermum nudiflorum	Future climate	14	0.215
Falls Creek	2	Graminoid	Sprouter	Rytidospermum nudiflorum	Future climate	15	0.206
Falls Creek	2	Graminoid	Sprouter	Rytidospermum nudiflorum	Future climate	16	0.197
Falls Creek	2	Graminoid	Sprouter	Rytidospermum nudiflorum	Future climate	17	0.196
Falls Creek	2	Graminoid	Sprouter	Rytidospermum nudiflorum	Future climate	18	0.197
Falls Creek	2	Graminoid	Sprouter	Rytidospermum nudiflorum	Future climate	19	0.18
Falls Creek	2	Graminoid	Sprouter	Rytidospermum nudiflorum	Future climate	20	0.205
Falls Creek	2	Graminoid	Sprouter	Rytidospermum nudiflorum	Future climate	21	0.184
Falls Creek	2	Graminoid	Sprouter	Rytidospermum nudiflorum	Future climate	22	0.201
Falls Creek	2	Graminoid	Sprouter	Rytidospermum nudiflorum	Future climate	23	0.219
Falls Creek	2	Graminoid	Sprouter	Rytidospermum nudiflorum	Future climate	24	0.194
Falls Creek	2	Graminoid	Sprouter	Rytidospermum nudiflorum	Future climate	25	0.192
Falls Creek	2	Graminoid	Sprouter	Rytidospermum nudiflorum	Control	1	0.201
Falls Creek	2	Graminoid	Sprouter	Rytidospermum nudiflorum	Control	2	0.227
Falls Creek	2	Graminoid	Sprouter	Rytidospermum nudiflorum	Control	3	0.202
Falls Creek	2	Graminoid	Sprouter	Rytidospermum nudiflorum	Control	4	0.219
Falls Creek	2	Graminoid	Sprouter	Rytidospermum nudiflorum	Control	5	0.197
Falls Creek	2	Graminoid	Sprouter	Rytidospermum nudiflorum	Control	6	0.209
Falls Creek	2	Graminoid	Sprouter	Rytidospermum nudiflorum	Control	7	0.209
Falls Creek	2	Graminoid	Sprouter	Rytidospermum nudiflorum	Control	8	0.212
Falls Creek	2	Graminoid	Sprouter	Rytidospermum nudiflorum	Control	9	0.211
Falls Creek	2	Graminoid	Sprouter	Rytidospermum nudiflorum	Control	10	0.206
Falls Creek	2	Graminoid	Sprouter	Rytidospermum nudiflorum	Control	11	0.227
Falls Creek	2	Graminoid	Sprouter	Rytidospermum nudiflorum	Control	12	0.213
Falls Creek	2	Graminoid	Sprouter	Rytidospermum nudiflorum	Control	13	0.218
Falls Creek	2	Graminoid	Sprouter	Rytidospermum nudiflorum	Control	14	0.213
Falls Creek	2	Graminoid	Sprouter	Rytidospermum nudiflorum	Control	15	0.203
Falls Creek	2	Graminoid	Sprouter	Rytidospermum nudiflorum	Control	16	0.212
Falls Creek	2	Graminoid	Sprouter	Rytidospermum nudiflorum	Control	17	0.215
Falls Creek	2	Graminoid	Sprouter	Rytidospermum nudiflorum	Control	18	0.21
Falls Creek	2	Graminoid	Sprouter	Rytidospermum nudiflorum	Control	19	0.238
Falls Creek	2	Graminoid	Sprouter	Rytidospermum nudiflorum	Control	20	0.206
Falls Creek	2	Graminoid	Sprouter	Rytidospermum nudiflorum	Control	21	0.225
Falls Creek	2	Graminoid	Sprouter	Rytidospermum nudiflorum	Control	22	0.216
Falls Creek	2	Graminoid	Sprouter	Rytidospermum nudiflorum	Control	23	0.212
Falls Creek	2	Graminoid	Sprouter	Rytidospermum nudiflorum	Control	24	0.195
Falls Creek	2	Graminoid	Sprouter	Rytidospermum nudiflorum	Control	25	0.199

## Sheet: SeedDevelopment_Germination
Site	Year	Strategy	Life_form	Species	Treatment	Replicate	Seeds	Final porcentage of germinated seeds	Mean Germination Time
Falls Creek	1	Seeder	Shrub	Olearia frostii	Future climate	1	70	31.4286	5.40909
Falls Creek	1	Seeder	Shrub	Olearia frostii	Future climate	2	70	34.2857	4.54167
Falls Creek	1	Seeder	Shrub	Olearia frostii	Future climate	3	70	28.5714	5.2
Falls Creek	1	Seeder	Shrub	Olearia frostii	Future climate	4	70	30	4.71429
Falls Creek	1	Seeder	Shrub	Olearia frostii	Control	1	70	47.1429	4.57576
Falls Creek	1	Seeder	Shrub	Olearia frostii	Control	2	70	18.5714	5.07692
Falls Creek	1	Seeder	Shrub	Olearia frostii	Control	3	70	17.1429	6.41667
Falls Creek	1	Seeder	Shrub	Olearia frostii	Control	4	70	2.85714	3.5
Falls Creek	1	Seeder	Forb	Craspedia aurantia	Future climate	1	30	100	1.1
Falls Creek	1	Seeder	Forb	Craspedia aurantia	Future climate	2	30	96.6667	1.03448
Falls Creek	1	Seeder	Forb	Craspedia aurantia	Future climate	3	30	96.6667	1.55172
Falls Creek	1	Seeder	Forb	Craspedia aurantia	Future climate	4	30	90	3.62963
Falls Creek	1	Seeder	Forb	Craspedia aurantia	Control	1	30	93.3333	2.42857
Falls Creek	1	Seeder	Forb	Craspedia aurantia	Control	2	30	90	2.55556
Falls Creek	1	Seeder	Forb	Craspedia aurantia	Control	3	30	100	1.53333
Falls Creek	1	Seeder	Forb	Craspedia aurantia	Control	4	30	100	2.23333
Falls Creek	1	Sprouter	Graminoid	Poa hiemata	Future climate	1	30	3.33333	11
Falls Creek	1	Sprouter	Graminoid	Poa hiemata	Future climate	2	30	13.3333	0.5
Falls Creek	1	Sprouter	Graminoid	Poa hiemata	Future climate	3	30	20	2.16667
Falls Creek	1	Sprouter	Graminoid	Poa hiemata	Future climate	4	30	10	3.66667
Falls Creek	1	Sprouter	Graminoid	Poa hiemata	Control	1	30	10	1
Falls Creek	1	Sprouter	Graminoid	Poa hiemata	Control	2	30	40	1.91667
Falls Creek	1	Sprouter	Graminoid	Poa hiemata	Control	3	30	26.6667	3.625
Falls Creek	1	Sprouter	Graminoid	Poa hiemata	Control	4	30	40	5.25
Falls Creek	2	Sprouter	Graminoid	Luzula modesta	Future climate	1	50	98	6.5102
Falls Creek	2	Sprouter	Graminoid	Luzula modesta	Future climate	2	50	98	6.67347
Falls Creek	2	Sprouter	Graminoid	Luzula modesta	Future climate	3	50	100	5.94
Falls Creek	2	Sprouter	Graminoid	Luzula modesta	Future climate	4	50	98	2.46939
Falls Creek	2	Sprouter	Graminoid	Luzula modesta	Control	1	50	98	5.63265
Falls Creek	2	Sprouter	Graminoid	Luzula modesta	Control	2	50	94	9.46809
Falls Creek	2	Sprouter	Graminoid	Luzula modesta	Control	3	50	98	4.55102
Falls Creek	2	Sprouter	Graminoid	Luzula modesta	Control	4	50	98	8.46939
Falls Creek	2	Sprouter	Graminoid	Rytidospermum nudiflorum	Future climate	1	60	78.3333	5.68085
Falls Creek	2	Sprouter	Graminoid	Rytidospermum nudiflorum	Future climate	2	60	81.6667	4.53061
Falls Creek	2	Sprouter	Graminoid	Rytidospermum nudiflorum	Future climate	3	60	81.6667	4.95918
Falls Creek	2	Sprouter	Graminoid	Rytidospermum nudiflorum	Future climate	4	60	75	4.6
Falls Creek	2	Sprouter	Graminoid	Rytidospermum nudiflorum	Control	1	60	90	4.11111
Falls Creek	2	Sprouter	Graminoid	Rytidospermum nudiflorum	Control	2	60	91.6667	4.72727
Falls Creek	2	Sprouter	Graminoid	Rytidospermum nudiflorum	Control	3	60	93.3333	4.625
Falls Creek	2	Sprouter	Graminoid	Rytidospermum nudiflorum	Control	4	60	83.3333	4.24

## Sheet: SeedDevelopment_Cotyledons
Site	Year	Strategy	Life_form	Species	Treatment	Replicate (Cotyledon)	Cotyledon area (cm2)	Dark Green Color Index (0-1)
Falls Creek	1	Seeder	Shrub	Olearia frostii	Future climate	1	0.05125	0.294
Falls Creek	1	Seeder	Shrub	Olearia frostii	Future climate	2	0.05825	0.2825
Falls Creek	1	Seeder	Shrub	Olearia frostii	Future climate	3	0.063	0.296
Falls Creek	1	Seeder	Shrub	Olearia frostii	Future climate	4	0.04825	0.328
Falls Creek	1	Seeder	Shrub	Olearia frostii	Future climate	5	0.05275	0.3145
Falls Creek	1	Seeder	Shrub	Olearia frostii	Future climate	6	0.042	0.29
Falls Creek	1	Seeder	Shrub	Olearia frostii	Future climate	7	0.05175	0.2615
Falls Creek	1	Seeder	Shrub	Olearia frostii	Future climate	8	0.042	0.2705
Falls Creek	1	Seeder	Shrub	Olearia frostii	Future climate	9	0.06525	0.261
Falls Creek	1	Seeder	Shrub	Olearia frostii	Future climate	10	0.065	0.249
Falls Creek	1	Seeder	Shrub	Olearia frostii	Control	1	0.07975	0.27825
Falls Creek	1	Seeder	Shrub	Olearia frostii	Control	2	0.07025	0.2875
Falls Creek	1	Seeder	Shrub	Olearia frostii	Control	3	0.0585	0.30775
Falls Creek	1	Seeder	Shrub	Olearia frostii	Control	4	0.05725	0.3025
Falls Creek	1	Seeder	Shrub	Olearia frostii	Control	5	0.0625	0.31025
Falls Creek	1	Seeder	Shrub	Olearia frostii	Control	6	0.06525	0.32225
Falls Creek	1	Seeder	Shrub	Olearia frostii	Control	7	0.074	0.2745
Falls Creek	1	Seeder	Shrub	Olearia frostii	Control	8	0.0555	0.258
Falls Creek	1	Seeder	Shrub	Olearia frostii	Control	9	0.0805	0.2785
Falls Creek	1	Seeder	Shrub	Olearia frostii	Control	10	0.0765	0.28825
Falls Creek	1	Seeder	Forb	Craspedia aurantia	Future climate	1	0.05175	0.278
Falls Creek	1	Seeder	Forb	Craspedia aurantia	Future climate	2	0.0465	0.27425
Falls Creek	1	Seeder	Forb	Craspedia aurantia	Future climate	3	0.045	0.33125
Falls Creek	1	Seeder	Forb	Craspedia aurantia	Future climate	4	0.05425	0.32875
Falls Creek	1	Seeder	Forb	Craspedia aurantia	Future climate	5	0.0535	0.3275
Falls Creek	1	Seeder	Forb	Craspedia aurantia	Future climate	6	0.05475	0.312
Falls Creek	1	Seeder	Forb	Craspedia aurantia	Future climate	7	0.0525	0.3355
Falls Creek	1	Seeder	Forb	Craspedia aurantia	Future climate	8	0.0495	0.345
Falls Creek	1	Seeder	Forb	Craspedia aurantia	Future climate	9	0.049	0.294
Falls Creek	1	Seeder	Forb	Craspedia aurantia	Future climate	10	0.05625	0.265
Falls Creek	1	Seeder	Forb	Craspedia aurantia	Control	1	0.0825	0.369
Falls Creek	1	Seeder	Forb	Craspedia aurantia	Control	2	0.06125	0.3425
Falls Creek	1	Seeder	Forb	Craspedia aurantia	Control	3	0.05975	0.3435
Falls Creek	1	Seeder	Forb	Craspedia aurantia	Control	4	0.0675	0.291
Falls Creek	1	Seeder	Forb	Craspedia aurantia	Control	5	0.063	0.35025
Falls Creek	1	Seeder	Forb	Craspedia aurantia	Control	6	0.037	0.36125
Falls Creek	1	Seeder	Forb	Craspedia aurantia	Control	7	0.05525	0.28025
Falls Creek	1	Seeder	Forb	Craspedia aurantia	Control	8	0.056	0.28475
Falls Creek	1	Seeder	Forb	Craspedia aurantia	Control	9	0.0445	0.253
Falls Creek	1	Seeder	Forb	Craspedia aurantia	Control	10	0.057	0.22875
Falls Creek	1	Sprouter	Graminoid	Poa hiemata	Future climate	1	0.03	0.141
Falls Creek	1	Sprouter	Graminoid	Poa hiemata	Future climate	2	0.045	0.18175
Falls Creek	1	Sprouter	Graminoid	Poa hiemata	Future climate	3	0.03	0.191
Falls Creek	1	Sprouter	Graminoid	Poa hiemata	Future climate	4	0.028	0.162
Falls Creek	1	Sprouter	Graminoid	Poa hiemata	Future climate	5	0.0365	0.1515
Falls Creek	1	Sprouter	Graminoid	Poa hiemata	Future climate	6	0.025	0.16525
Falls Creek	1	Sprouter	Graminoid	Poa hiemata	Future climate	7	0.0445	0.18325
Falls Creek	1	Sprouter	Graminoid	Poa hiemata	Future climate	8	0.0555	0.17175
Falls Creek	1	Sprouter	Graminoid	Poa hiemata	Future climate	9	0.0405	0.1615
Falls Creek	1	Sprouter	Graminoid	Poa hiemata	Future climate	10	0.0415	0.17525
Falls Creek	1	Sprouter	Graminoid	Poa hiemata	Control	1	0.0455	0.2105
Falls Creek	1	Sprouter	Graminoid	Poa hiemata	Control	2	0.0635	0.19825
Falls Creek	1	Sprouter	Graminoid	Poa hiemata	Control	3	0.037	0.185
Falls Creek	1	Sprouter	Graminoid	Poa hiemata	Control	4	0.0485	0.18825
Falls Creek	1	Sprouter	Graminoid	Poa hiemata	Control	5	0.0455	0.1985
Falls Creek	1	Sprouter	Graminoid	Poa hiemata	Control	6	0.062	0.2095
Falls Creek	1	Sprouter	Graminoid	Poa hiemata	Control	7	0.041	0.22525
Falls Creek	1	Sprouter	Graminoid	Poa hiemata	Control	8	0.05	0.23725
Falls Creek	1	Sprouter	Graminoid	Poa hiemata	Control	9	0.051	0.2185
Falls Creek	1	Sprouter	Graminoid	Poa hiemata	Control	10	0.0425	0.21225
Falls Creek	2	Sprouter	Graminoid	Luzula modesta	Future climate	1	0.041	0.17475
Falls Creek	2	Sprouter	Graminoid	Luzula modesta	Future climate	2	0.0255	0.16425
Falls Creek	2	Sprouter	Graminoid	Luzula modesta	Future climate	3	0.036	0.14475
Falls Creek	2	Sprouter	Graminoid	Luzula modesta	Future climate	4	0.0245	0.13325
Falls Creek	2	Sprouter	Graminoid	Luzula modesta	Future climate	5	0.029	0.12975
Falls Creek	2	Sprouter	Graminoid	Luzula modesta	Future climate	6	0.026	0.10675
Falls Creek	2	Sprouter	Graminoid	Luzula modesta	Future climate	7	0.046	0.11675
Falls Creek	2	Sprouter	Graminoid	Luzula modesta	Future climate	8	0.0275	0.126
Falls Creek	2	Sprouter	Graminoid	Luzula modesta	Future climate	9	0.049	0.103
Falls Creek	2	Sprouter	Graminoid	Luzula modesta	Future climate	10	0.0245	0.11825
Falls Creek	2	Sprouter	Graminoid	Luzula modesta	Control	1	0.023	0.15625
Falls Creek	2	Sprouter	Graminoid	Luzula modesta	Control	2	0.04	0.15375
Falls Creek	2	Sprouter	Graminoid	Luzula modesta	Control	3	0.053	0.143
Falls Creek	2	Sprouter	Graminoid	Luzula modesta	Control	4	0.0415	0.16125
Falls Creek	2	Sprouter	Graminoid	Luzula modesta	Control	5	0.053	0.15725
Falls Creek	2	Sprouter	Graminoid	Luzula modesta	Control	6	0.045	0.163
Falls Creek	2	Sprouter	Graminoid	Luzula modesta	Control	7	0.041	0.1525
Falls Creek	2	Sprouter	Graminoid	Luzula modesta	Control	8	0.037	0.16075
Falls Creek	2	Sprouter	Graminoid	Luzula modesta	Control	9	0.0475	0.15025
Falls Creek	2	Sprouter	Graminoid	Luzula modesta	Control	10	0.051	0.148
Falls Creek	2	Sprouter	Graminoid	Rytidospermum nudiflorum	Future climate	1	0.175	0.2235
Falls Creek	2	Sprouter	Graminoid	Rytidospermum nudiflorum	Future climate	2	0.1735	0.1905
Falls Creek	2	Sprouter	Graminoid	Rytidospermum nudiflorum	Future climate	3	0.1545	0.20075
Falls Creek	2	Sprouter	Graminoid	Rytidospermum nudiflorum	Future climate	4	0.145	0.24925
Falls Creek	2	Sprouter	Graminoid	Rytidospermum nudiflorum	Future climate	5	0.1475	0.253
Falls Creek	2	Sprouter	Graminoid	Rytidospermum nudiflorum	Future climate	6	0.1465	0.194
Falls Creek	2	Sprouter	Graminoid	Rytidospermum nudiflorum	Future climate	7	0.114	0.19575
Falls Creek	2	Sprouter	Graminoid	Rytidospermum nudiflorum	Future climate	8	0.131	0.21175
Falls Creek	2	Sprouter	Graminoid	Rytidospermum nudiflorum	Future climate	9	0.1325	0.22675
Falls Creek	2	Sprouter	Graminoid	Rytidospermum nudiflorum	Future climate	10	0.1545	0.2005
Falls Creek	2	Sprouter	Graminoid	Rytidospermum nudiflorum	Control	1	0.1085	0.19775
Falls Creek	2	Sprouter	Graminoid	Rytidospermum nudiflorum	Control	2	0.128	0.19775
Falls Creek	2	Sprouter	Graminoid	Rytidospermum nudiflorum	Control	3	0.1025	0.2185
Falls Creek	2	Sprouter	Graminoid	Rytidospermum nudiflorum	Control	4	0.1325	0.19425
Falls Creek	2	Sprouter	Graminoid	Rytidospermum nudiflorum	Control	5	0.103	0.20375
Falls Creek	2	Sprouter	Graminoid	Rytidospermum nudiflorum	Control	6	0.1285	0.18975
Falls Creek	2	Sprouter	Graminoid	Rytidospermum nudiflorum	Control	7	0.1095	0.16925
Falls Creek	2	Sprouter	Graminoid	Rytidospermum nudiflorum	Control	8	0.1335	0.17775
Falls Creek	2	Sprouter	Graminoid	Rytidospermum nudiflorum	Control	9	0.1115	0.193
Falls Creek	2	Sprouter	Graminoid	Rytidospermum nudiflorum	Control	10	0.114	0.193

## Sheet: Germination_in-situ
Location	Year	Site	Treatment	Plot	Species	N	Dec	Jan	Feb	Mar	Apr	May
Falls Creek	1	1	Control	1	Oreomyrrhis eriopoda	30	17	20	21	24	25	26
Falls Creek	1	1	Control	1	Poa hiemata	30	0	2	3	4	4	7
Falls Creek	1	1	Control	1	Erigeron bellidioides	30	0	4	4	5	7	11
Falls Creek	1	1	Control	1	Celmisia pugioniformis	30	1	2	2	2	3	6
Falls Creek	1	1	Control	1	Ranunculus victoriensis	30	0	3	3	3	8	17
Falls Creek	1	1	Control	1	Stylidium armeria	60	0	11	11	15	15	15
Falls Creek	1	1	Control	2	Oreomyrrhis eriopoda	30	7	12	13	18	23	28
Falls Creek	1	1	Control	2	Poa hiemata	30	0	4	4	6	17	21
Falls Creek	1	1	Control	2	Erigeron bellidioides	30	0	1	1	1	1	1
Falls Creek	1	1	Control	2	Celmisia pugioniformis	30	0	2	2	2	2	2
Falls Creek	1	1	Control	2	Ranunculus victoriensis	30	0	6	6	11	17	22
Falls Creek	1	1	Control	2	Stylidium armeria	60	0	6	7	9	12	14
Falls Creek	1	1	Control	3	Oreomyrrhis eriopoda	30	0	16	17	22	24	26
Falls Creek	1	1	Control	3	Poa hiemata	30	0	5	5	5	5	5
Falls Creek	1	1	Control	3	Erigeron bellidioides	30	0	0	1	5	11	14
Falls Creek	1	1	Control	3	Celmisia pugioniformis	30	0	5	7	10	12	12
Falls Creek	1	1	Control	3	Ranunculus victoriensis	30	0	9	11	12	14	17
Falls Creek	1	1	Control	3	Stylidium armeria	60	0	11	11	12	15	15
Falls Creek	1	1	Future Climate	1	Oreomyrrhis eriopoda	30	0	4	5	11	12	17
Falls Creek	1	1	Future Climate	1	Poa hiemata	30	0	3	3	3	5	8
Falls Creek	1	1	Future Climate	1	Erigeron bellidioides	30	0	0	0	0	1	2
Falls Creek	1	1	Future Climate	1	Celmisia pugioniformis	30	0	0	0	0	0	1
Falls Creek	1	1	Future Climate	1	Ranunculus victoriensis	30	0	4	4	4	6	7
Falls Creek	1	1	Future Climate	1	Stylidium armeria	60	0	0	0	0	1	2
Falls Creek	1	1	Future Climate	2	Oreomyrrhis eriopoda	30	0	2	2	9	14	22
Falls Creek	1	1	Future Climate	2	Poa hiemata	30	0	2	2	2	5	6
Falls Creek	1	1	Future Climate	2	Erigeron bellidioides	30	0	0	0	0	1	2
Falls Creek	1	1	Future Climate	2	Celmisia pugioniformis	30	0	0	0	0	1	1
Falls Creek	1	1	Future Climate	2	Ranunculus victoriensis	30	0	2	2	12	16	16
Falls Creek	1	1	Future Climate	2	Stylidium armeria	60	0	1	1	2	5	5
Falls Creek	1	1	Future Climate	3	Oreomyrrhis eriopoda	30	2	10	10	14	17	21
Falls Creek	1	1	Future Climate	3	Poa hiemata	30	4	6	6	8	8	11
Falls Creek	1	1	Future Climate	3	Erigeron bellidioides	30	0	0	0	0	0	5
Falls Creek	1	1	Future Climate	3	Celmisia pugioniformis	30	0	2	2	2	2	4
Falls Creek	1	1	Future Climate	3	Ranunculus victoriensis	30	0	2	3	4	6	10
Falls Creek	1	1	Future Climate	3	Stylidium armeria	60	0	0	0	0	2	6
Falls Creek	1	1	Fire	1	Oreomyrrhis eriopoda	30	13	13	13	20	21	25
Falls Creek	1	1	Fire	1	Poa hiemata	30	1	2	3	3	3	5
Falls Creek	1	1	Fire	1	Erigeron bellidioides	30	0	0	0	0	0	3
Falls Creek	1	1	Fire	1	Celmisia pugioniformis	30	0	2	2	3	3	5
Falls Creek	1	1	Fire	1	Ranunculus victoriensis	30	2	11	12	12	14	18
Falls Creek	1	1	Fire	1	Stylidium armeria	60	0	0	0	5	8	16
Falls Creek	1	1	Fire	2	Oreomyrrhis eriopoda	30	7	7	8	12	13	17
Falls Creek	1	1	Fire	2	Poa hiemata	30	0	2	2	3	3	5
Falls Creek	1	1	Fire	2	Erigeron bellidioides	30	0	0	0	0	0	3
Falls Creek	1	1	Fire	2	Celmisia pugioniformis	30	0	2	3	3	3	5
Falls Creek	1	1	Fire	2	Ranunculus victoriensis	30	0	9	9	9	11	15
Falls Creek	1	1	Fire	2	Stylidium armeria	60	0	1	2	4	4	4
Falls Creek	1	1	Fire	3	Oreomyrrhis eriopoda	30	0	11	11	11	11	11
Falls Creek	1	1	Fire	3	Poa hiemata	30	0	5	5	5	5	5
Falls Creek	1	1	Fire	3	Erigeron bellidioides	30	0	0	0	0	0	0
Falls Creek	1	1	Fire	3	Celmisia pugioniformis	30	1	5	5	5	11	11
Falls Creek	1	1	Fire	3	Ranunculus victoriensis	30	1	5	5	5	5	5
Falls Creek	1	1	Fire	3	Stylidium armeria	60	0	4	5	6	9	17
Falls Creek	1	1	Future Climate + Fire	1	Oreomyrrhis eriopoda	30	0	0	0	6	7	12
Falls Creek	1	1	Future Climate + Fire	1	Poa hiemata	30	0	2	2	2	4	7
Falls Creek	1	1	Future Climate + Fire	1	Erigeron bellidioides	30	0	0	0	0	1	2
Falls Creek	1	1	Future Climate + Fire	1	Celmisia pugioniformis	30	0	1	1	1	1	2
Falls Creek	1	1	Future Climate + Fire	1	Ranunculus victoriensis	30	0	2	2	2	4	5
Falls Creek	1	1	Future Climate + Fire	1	Stylidium armeria	60	1	2	2	2	3	4
Falls Creek	1	1	Future Climate + Fire	2	Oreomyrrhis eriopoda	30	0	0	0	7	12	20
Falls Creek	1	1	Future Climate + Fire	2	Poa hiemata	30	0	2	2	2	5	6
Falls Creek	1	1	Future Climate + Fire	2	Erigeron bellidioides	30	0	0	0	0	1	2
Falls Creek	1	1	Future Climate + Fire	2	Celmisia pugioniformis	30	0	0	0	0	1	1
Falls Creek	1	1	Future Climate + Fire	2	Ranunculus victoriensis	30	0	0	0	10	14	14
Falls Creek	1	1	Future Climate + Fire	2	Stylidium armeria	60	0	0	0	1	4	4
Falls Creek	1	1	Future Climate + Fire	3	Oreomyrrhis eriopoda	30	6	6	6	10	13	17
Falls Creek	1	1	Future Climate + Fire	3	Poa hiemata	30	0	3	3	5	5	8
Falls Creek	1	1	Future Climate + Fire	3	Erigeron bellidioides	30	0	0	0	0	0	5
Falls Creek	1	1	Future Climate + Fire	3	Celmisia pugioniformis	30	0	1	1	1	1	3
Falls Creek	1	1	Future Climate + Fire	3	Ranunculus victoriensis	30	0	1	1	2	4	8
Falls Creek	1	1	Future Climate + Fire	3	Stylidium armeria	60	0	0	0	0	0	0
Falls Creek	1	2	Control	1	Oreomyrrhis eriopoda	30	0	15	15	25	28	29
Falls Creek	1	2	Control	1	Poa hiemata	30	0	4	4	5	6	6
Falls Creek	1	2	Control	1	Erigeron bellidioides	30	0	0	0	3	4	6
Falls Creek	1	2	Control	1	Celmisia pugioniformis	30	0	2	2	3	3	4
Falls Creek	1	2	Control	1	Ranunculus victoriensis	30	0	10	10	25	25	30
Falls Creek	1	2	Control	1	Stylidium armeria	60	0	7	7	10	14	14
Falls Creek	1	2	Control	2	Oreomyrrhis eriopoda	30	9	12	12	17	22	27
Falls Creek	1	2	Control	2	Poa hiemata	30	0	3	3	3	5	16
Falls Creek	1	2	Control	2	Erigeron bellidioides	30	0	0	0	1	1	1
Falls Creek	1	2	Control	2	Celmisia pugioniformis	30	4	7	7	7	7	7
Falls Creek	1	2	Control	2	Ranunculus victoriensis	30	0	2	2	22	27	33
Falls Creek	1	2	Control	2	Stylidium armeria	60	16	19	19	22	24	27
Falls Creek	1	2	Control	3	Oreomyrrhis eriopoda	30	0	3	3	11	16	18
Falls Creek	1	2	Control	3	Poa hiemata	30	3	4	4	5	5	5
Falls Creek	1	2	Control	3	Erigeron bellidioides	30	0	0	0	5	9	15
Falls Creek	1	2	Control	3	Celmisia pugioniformis	30	0	0	0	3	6	8
Falls Creek	1	2	Control	3	Ranunculus victoriensis	30	0	9	9	20	21	23
Falls Creek	1	2	Control	3	Stylidium armeria	60	0	3	3	3	4	7
Falls Creek	1	2	Future Climate	1	Oreomyrrhis eriopoda	30	0	0	0	3	9	10
Falls Creek	1	2	Future Climate	1	Poa hiemata	30	0	3	3	5	5	7
Falls Creek	1	2	Future Climate	1	Erigeron bellidioides	30	0	0	0	0	0	1
Falls Creek	1	2	Future Climate	1	Celmisia pugioniformis	30	0	3	3	3	3	3
Falls Creek	1	2	Future Climate	1	Ranunculus victoriensis	30	0	1	1	3	3	5
Falls Creek	1	2	Future Climate	1	Stylidium armeria	60	0	3	3	0	0	1
Falls Creek	1	2	Future Climate	2	Oreomyrrhis eriopoda	30	0	0	0	0	7	12
Falls Creek	1	2	Future Climate	2	Poa hiemata	30	0	3	3	3	3	6
Falls Creek	1	2	Future Climate	2	Erigeron bellidioides	30	0	0	0	0	0	1
Falls Creek	1	2	Future Climate	2	Celmisia pugioniformis	30	0	0	0	0	0	1
Falls Creek	1	2	Future Climate	2	Ranunculus victoriensis	30	0	0	0	0	10	14
Falls Creek	1	2	Future Climate	2	Stylidium armeria	60	0	0	0	0	1	4
Falls Creek	1	2	Future Climate	3	Oreomyrrhis eriopoda	30	0	0	0	1	5	8
Falls Creek	1	2	Future Climate	3	Poa hiemata	30	0	4	4	4	6	6
Falls Creek	1	2	Future Climate	3	Erigeron bellidioides	30	0	0	0	0	0	0
Falls Creek	1	2	Future Climate	3	Celmisia pugioniformis	30	0	0	0	0	0	0
Falls Creek	1	2	Future Climate	3	Ranunculus victoriensis	30	0	1	1	1	2	4
Falls Creek	1	2	Future Climate	3	Stylidium armeria	60	0	0	0	0	0	2
Falls Creek	1	2	Fire	1	Oreomyrrhis eriopoda	30	5	7	7	12	19	20
Falls Creek	1	2	Fire	1	Poa hiemata	30	2	3	3	3	3	3
Falls Creek	1	2	Fire	1	Erigeron bellidioides	30	0	1	1	2	2	2
Falls Creek	1	2	Fire	1	Celmisia pugioniformis	30	0	0	0	2	3	3
Falls Creek	1	2	Fire	1	Ranunculus victoriensis	30	0	6	6	15	15	17
Falls Creek	1	2	Fire	1	Stylidium armeria	60	0	7	7	12	17	20
Falls Creek	1	2	Fire	2	Oreomyrrhis eriopoda	30	7	8	8	12	16	17
Falls Creek	1	2	Fire	2	Poa hiemata	30	0	6	6	6	7	7
Falls Creek	1	2	Fire	2	Erigeron bellidioides	30	0	0	0	0	0	0
Falls Creek	1	2	Fire	2	Celmisia pugioniformis	30	0	0	0	2	2	2
Falls Creek	1	2	Fire	2	Ranunculus victoriensis	30	0	4	4	17	17	19
Falls Creek	1	2	Fire	2	Stylidium armeria	60	5	6	6	13	15	15
Falls Creek	1	2	Fire	3	Oreomyrrhis eriopoda	30	0	10	10	10	10	10
Falls Creek	1	2	Fire	3	Poa hiemata	30	3	3	3	3	3	3
Falls Creek	1	2	Fire	3	Erigeron bellidioides	30	0	0	0	0	0	0
Falls Creek	1	2	Fire	3	Celmisia pugioniformis	30	3	3	3	5	5	11
Falls Creek	1	2	Fire	3	Ranunculus victoriensis	30	0	10	10	20	20	20
Falls Creek	1	2	Fire	3	Stylidium armeria	60	0	5	5	5	6	9
Falls Creek	1	2	Future Climate + Fire	1	Oreomyrrhis eriopoda	30	0	3	3	11	17	18
Falls Creek	1	2	Future Climate + Fire	1	Poa hiemata	30	2	3	3	4	4	6
Falls Creek	1	2	Future Climate + Fire	1	Erigeron bellidioides	30	0	0	0	0	0	1
Falls Creek	1	2	Future Climate + Fire	1	Celmisia pugioniformis	30	0	0	0	1	1	1
Falls Creek	1	2	Future Climate + Fire	1	Ranunculus victoriensis	30	0	5	5	10	10	12
Falls Creek	1	2	Future Climate + Fire	1	Stylidium armeria	60	0	0	0	2	2	3
Falls Creek	1	2	Future Climate + Fire	2	Oreomyrrhis eriopoda	30	0	2	2	2	9	14
Falls Creek	1	2	Future Climate + Fire	2	Poa hiemata	30	0	3	3	4	4	7
Falls Creek	1	2	Future Climate + Fire	2	Erigeron bellidioides	30	0	0	0	0	0	1
Falls Creek	1	2	Future Climate + Fire	2	Celmisia pugioniformis	30	0	0	0	0	0	1
Falls Creek	1	2	Future Climate + Fire	2	Ranunculus victoriensis	30					10	14
Falls Creek	1	2	Future Climate + Fire	2	Stylidium armeria	60	0	0	0	0	1	4
Falls Creek	1	2	Future Climate + Fire	3	Oreomyrrhis eriopoda	30	0	0	0	5	9	12
Falls Creek	1	2	Future Climate + Fire	3	Poa hiemata	30	3	3	3	4	6	6
Falls Creek	1	2	Future Climate + Fire	3	Erigeron bellidioides	30	0	0	0	0	0	0
Falls Creek	1	2	Future Climate + Fire	3	Celmisia pugioniformis	30	0	0	0	0	0	0
Falls Creek	1	2	Future Climate + Fire	3	Ranunculus victoriensis	30	0	1	1	10	11	13
Falls Creek	1	2	Future Climate + Fire	3	Stylidium armeria	60	0	0	0	3	3	3
Falls Creek	1	3	Control	1	Oreomyrrhis eriopoda	30	9	22	22	26	26	26
Falls Creek	1	3	Control	1	Poa hiemata	30	0	5	5	6	6	6
Falls Creek	1	3	Control	1	Erigeron bellidioides	30	2	2	2	2	2	2
Falls Creek	1	3	Control	1	Celmisia pugioniformis	30	0	11	1	3	23	1
Falls Creek	1	3	Control	1	Ranunculus victoriensis	30	0	13	1	1	12	2
Falls Creek	1	3	Control	1	Stylidium armeria	60	0	6	6	10	10	10
Falls Creek	1	3	Control	2	Oreomyrrhis eriopoda	30	9	18	18	22	22	22
Falls Creek	1	3	Control	2	Poa hiemata	30	1	1	1	2	2	2
Falls Creek	1	3	Control	2	Erigeron bellidioides	30	1	2	2	2	2	2
Falls Creek	1	3	Control	2	Celmisia pugioniformis	30	0	11	11	13	13	13
Falls Creek	1	3	Control	2	Ranunculus victoriensis	30	0	13	13	23	23	23
Falls Creek	1	3	Control	2	Stylidium armeria	60	0	9	9	16	16	16
Falls Creek	1	3	Control	3	Oreomyrrhis eriopoda	30	12	16	16	22	22	22
Falls Creek	1	3	Control	3	Poa hiemata	30	0	2	2	4	4	4
Falls Creek	1	3	Control	3	Erigeron bellidioides	30	0	0	0	1	1	1
Falls Creek	1	3	Control	3	Celmisia pugioniformis	30	0	0	0	1	1	1
Falls Creek	1	3	Control	3	Ranunculus victoriensis	30	1	8	8	24	24	24
Falls Creek	1	3	Control	3	Stylidium armeria	60	0	0	0	11	11	11
Falls Creek	1	3	Future Climate	1	Oreomyrrhis eriopoda	30	0	0	0	1	1	1
Falls Creek	1	3	Future Climate	1	Poa hiemata	30	1	1	1	1	1	1
Falls Creek	1	3	Future Climate	1	Erigeron bellidioides	30	1	1	1	1	1	1
Falls Creek	1	3	Future Climate	1	Celmisia pugioniformis	30	0	0	0	0	0	0
Falls Creek	1	3	Future Climate	1	Ranunculus victoriensis	30	0	0	0	1	1	1
Falls Creek	1	3	Future Climate	1	Stylidium armeria	60	0	0	0	1	1	1
Falls Creek	1	3	Future Climate	2	Oreomyrrhis eriopoda	30	1	6	6	7	7	7
Falls Creek	1	3	Future Climate	2	Poa hiemata	30	1	1	1	2	2	2
Falls Creek	1	3	Future Climate	2	Erigeron bellidioides	30	1	1	1	1	1	1
Falls Creek	1	3	Future Climate	2	Celmisia pugioniformis	30	0	0	0	0	0	0
Falls Creek	1	3	Future Climate	2	Ranunculus victoriensis	30	0	0	0	8	8	8
Falls Creek	1	3	Future Climate	2	Stylidium armeria	60	0	0	0	0	0	0
Falls Creek	1	3	Future Climate	3	Oreomyrrhis eriopoda	30	0	0	0	6	6	6
Falls Creek	1	3	Future Climate	3	Poa hiemata	30	0	4	4	4	4	4
Falls Creek	1	3	Future Climate	3	Erigeron bellidioides	30	1	1	1	1	1	1
Falls Creek	1	3	Future Climate	3	Celmisia pugioniformis	30	0	0	0	2	2	2
Falls Creek	1	3	Future Climate	3	Ranunculus victoriensis	30	0	0	0	5	5	5
Falls Creek	1	3	Future Climate	3	Stylidium armeria	60	0	0	0	0	0	0
Falls Creek	1	3	Fire	1	Oreomyrrhis eriopoda	30	1	15	15	24	24	24
Falls Creek	1	3	Fire	1	Poa hiemata	30	1	1	1	2	2	2
Falls Creek	1	3	Fire	1	Erigeron bellidioides	30	1	1	1	1	1	1
Falls Creek	1	3	Fire	1	Celmisia pugioniformis	30	0	1	1	1	1	1
Falls Creek	1	3	Fire	1	Ranunculus victoriensis	30	0	5	5	17	17	17
Falls Creek	1	3	Fire	1	Stylidium armeria	60	0	0	0	0	0	0
Falls Creek	1	3	Fire	2	Oreomyrrhis eriopoda	30	0	7	7	12	12	12
Falls Creek	1	3	Fire	2	Poa hiemata	30	1	1	1	3	3	3
Falls Creek	1	3	Fire	2	Erigeron bellidioides	30	1	1	1	1	1	1
Falls Creek	1	3	Fire	2	Celmisia pugioniformis	30	0	0	0	0	0	0
Falls Creek	1	3	Fire	2	Ranunculus victoriensis	30	0	4	4	10	10	10
Falls Creek	1	3	Fire	2	Stylidium armeria	60	0	6	6	6	6	6
Falls Creek	1	3	Fire	3	Oreomyrrhis eriopoda	30	0	4	4	9	9	9
Falls Creek	1	3	Fire	3	Poa hiemata	30	3	3	3	7	7	7
Falls Creek	1	3	Fire	3	Erigeron bellidioides	30	5	5	5	5	5	5
Falls Creek	1	3	Fire	3	Celmisia pugioniformis	30	0	0	0	0	0	0
Falls Creek	1	3	Fire	3	Ranunculus victoriensis	30	0	0	0	4	4	4
Falls Creek	1	3	Fire	3	Stylidium armeria	60	0	0	0	0	0	0
Falls Creek	1	3	Future Climate + Fire	1	Oreomyrrhis eriopoda	30	0	0	0	7	7	7
Falls Creek	1	3	Future Climate + Fire	1	Poa hiemata	30	2	5	5	5	5	5
Falls Creek	1	3	Future Climate + Fire	1	Erigeron bellidioides	30	0	0	0	0	0	0
Falls Creek	1	3	Future Climate + Fire	1	Celmisia pugioniformis	30	0	0	0	0	0	0
Falls Creek	1	3	Future Climate + Fire	1	Ranunculus victoriensis	30	0	0	0	6	6	6
Falls Creek	1	3	Future Climate + Fire	1	Stylidium armeria	60	0	0	0	0	0	0
Falls Creek	1	3	Future Climate + Fire	2	Oreomyrrhis eriopoda	30	0	9	9	14	14	14
Falls Creek	1	3	Future Climate + Fire	2	Poa hiemata	30	6	6	6	6	6	6
Falls Creek	1	3	Future Climate + Fire	2	Erigeron bellidioides	30	0	0	0	0	0	0
Falls Creek	1	3	Future Climate + Fire	2	Celmisia pugioniformis	30	0	2	2	2	2	2
Falls Creek	1	3	Future Climate + Fire	2	Ranunculus victoriensis	30	0	4	4	14	14	14
Falls Creek	1	3	Future Climate + Fire	2	Stylidium armeria	60	0	0	0	0	0	0
Falls Creek	1	3	Future Climate + Fire	3	Oreomyrrhis eriopoda	30	0	0	0	9	9	9
Falls Creek	1	3	Future Climate + Fire	3	Poa hiemata	30	2	2	2	3	3	3
Falls Creek	1	3	Future Climate + Fire	3	Erigeron bellidioides	30	0	0	0	0	0	0
Falls Creek	1	3	Future Climate + Fire	3	Celmisia pugioniformis	30	0	0	0	0	0	0
Falls Creek	1	3	Future Climate + Fire	3	Ranunculus victoriensis	30	0	2	2	7	7	7
Falls Creek	1	3	Future Climate + Fire	3	Stylidium armeria	60	0	0	0	0	0	0
Falls Creek	2	1	Control	1	Acetosella vulgaris	30	6	8	10	12	12	16
Falls Creek	2	1	Control	2	Acetosella vulgaris	30	2	4	6	6	6	6
Falls Creek	2	1	Control	3	Acetosella vulgaris	30	9	13	17	17	21	21
Falls Creek	2	2	Control	1	Acetosella vulgaris	30	9	12	16	16	17	20
Falls Creek	2	2	Control	2	Acetosella vulgaris	30	4	6	6	7	9	10
Falls Creek	2	2	Control	3	Acetosella vulgaris	30	9	12	12	12	16	20
Falls Creek	2	3	Control	1	Acetosella vulgaris	30	3	6	6	6	16	16
Falls Creek	2	3	Control	2	Acetosella vulgaris	30	6	7	7	14	21	21
Falls Creek	2	3	Control	3	Acetosella vulgaris	30	8	9	11	11	14	18
Falls Creek	2	1	Fire	1	Acetosella vulgaris	30	3	9	9	9	12	13
Falls Creek	2	1	Fire	2	Acetosella vulgaris	30	3	6	6	6	6	8
Falls Creek	2	1	Fire	3	Acetosella vulgaris	30	6	9	9	9	9	10
Falls Creek	2	2	Fire	1	Acetosella vulgaris	30	6	9	9	12	12	13
Falls Creek	2	2	Fire	2	Acetosella vulgaris	30	1	1	1	1	1	3
Falls Creek	2	2	Fire	3	Acetosella vulgaris	30	4	8	9	9	14	15
Falls Creek	2	3	Fire	1	Acetosella vulgaris	30	4	9	12	12	20	22
Falls Creek	2	3	Fire	2	Acetosella vulgaris	30	6	9	11	11	13	17
Falls Creek	2	3	Fire	3	Acetosella vulgaris	30	6	8	11	11	22	22
Falls Creek	2	1	Future Climate	1	Acetosella vulgaris	30	3	6	6	6	8	8
Falls Creek	2	1	Future Climate	2	Acetosella vulgaris	30	2	2	2	2	5	8
Falls Creek	2	1	Future Climate	3	Acetosella vulgaris	30	2	2	2	2	6	8
Falls Creek	2	2	Future Climate	1	Acetosella vulgaris	30	2	2	2	2	3	6
Falls Creek	2	2	Future Climate	2	Acetosella vulgaris	30	2	2	2	2	2	3
Falls Creek	2	2	Future Climate	3	Acetosella vulgaris	30	2	3	3	3	3	7
Falls Creek	2	3	Future Climate	1	Acetosella vulgaris	30	1	2	2	3	4	10
Falls Creek	2	3	Future Climate	2	Acetosella vulgaris	30	2	6	6	7	10	13
Falls Creek	2	3	Future Climate	3	Acetosella vulgaris	30	2	4	4	4	18	18
Falls Creek	2	1	Future Climate + Fire	1	Acetosella vulgaris	30	3	3	3	3	6	7
Falls Creek	2	1	Future Climate + Fire	2	Acetosella vulgaris	30	2	4	4	4	5	10
Falls Creek	2	1	Future Climate + Fire	3	Acetosella vulgaris	30	2	2	4	4	12	12
Falls Creek	2	2	Future Climate + Fire	1	Acetosella vulgaris	30	0	0	0	0	4	4
Falls Creek	2	2	Future Climate + Fire	2	Acetosella vulgaris	30	0	2	2	2	4	5
Falls Creek	2	2	Future Climate + Fire	3	Acetosella vulgaris	30	2	2	2	2	6	6
Falls Creek	2	3	Future Climate + Fire	1	Acetosella vulgaris	30	4	8	8	8	15	18
Falls Creek	2	3	Future Climate + Fire	2	Acetosella vulgaris	30	6	8	8	9	10	13
Falls Creek	2	3	Future Climate + Fire	3	Acetosella vulgaris	30	6	8	8	9	24	28
Falls Creek	2	1	Control	1	Brachyscome spathulata	20	6	9	10	15	15	20
Falls Creek	2	1	Control	2	Brachyscome spathulata	20	4	8	8	10	20	20
Falls Creek	2	1	Control	3	Brachyscome spathulata	20	8	12	12	12	12	20
Falls Creek	2	2	Control	2	Brachyscome spathulata	20	9	12	12	14	14	14
Falls Creek	2	2	Control	3	Brachyscome spathulata	20	10	10	11	14	15	15
Falls Creek	2	3	Control	1	Brachyscome spathulata	20	6	6	6	9	16	2
Falls Creek	2	3	Control	2	Brachyscome spathulata	20	2	3	5	5	12	12
Falls Creek	2	3	Control	3	Brachyscome spathulata	20	8	10	10	10	14	14
Falls Creek	2	1	Fire	1	Brachyscome spathulata	20	3	3	3	6	9	12
Falls Creek	2	1	Fire	2	Brachyscome spathulata	20	3	6	9	9	9	20
Falls Creek	2	1	Fire	3	Brachyscome spathulata	20	2	2	4	10	12	12
Falls Creek	2	2	Fire	1	Brachyscome spathulata	20	12	12	12	15	15	15
Falls Creek	2	2	Fire	2	Brachyscome spathulata	20	4	6	6	7	16	16
Falls Creek	2	2	Fire	3	Brachyscome spathulata	20	3	6	6	7	12	12
Falls Creek	2	3	Fire	1	Brachyscome spathulata	20	11	15	16	16	19	19
Falls Creek	2	3	Fire	2	Brachyscome spathulata	20	0	0	0	0	0	0
Falls Creek	2	3	Fire	3	Brachyscome spathulata	20	8	8	9	13	13	13
Falls Creek	2	1	Future Climate	2	Brachyscome spathulata	20	1	1	1	5	5	10
Falls Creek	2	1	Future Climate	3	Brachyscome spathulata	20	0	0	0	0	0	0
Falls Creek	2	2	Future Climate	1	Brachyscome spathulata	20	1	1	1	6	10	10
Falls Creek	2	2	Future Climate	2	Brachyscome spathulata	20	2	2	5	5	10	13
Falls Creek	2	2	Future Climate	3	Brachyscome spathulata	20	2	2	2	2	11	11
Falls Creek	2	3	Future Climate	1	Brachyscome spathulata	20	0	0	0	0	0	0
Falls Creek	2	3	Future Climate	2	Brachyscome spathulata	20	5	5	6	6	11	11
Falls Creek	2	3	Future Climate	3	Brachyscome spathulata	20	1	2	2	4	16	16
Falls Creek	2	1	Future Climate + Fire	1	Brachyscome spathulata	20	0	0	0	0	10	10
Falls Creek	2	1	Future Climate + Fire	2	Brachyscome spathulata	20	4	5	5	6	9	20
Falls Creek	2	1	Future Climate + Fire	3	Brachyscome spathulata	20	2	2	2	2	9	11
Falls Creek	2	2	Future Climate + Fire	1	Brachyscome spathulata	20	2	3	3	6	6	16
Falls Creek	2	2	Future Climate + Fire	2	Brachyscome spathulata	20	3	3	3	4	5	5
Falls Creek	2	2	Future Climate + Fire	3	Brachyscome spathulata	20	1	1	1	2	5	15
Falls Creek	2	3	Future Climate + Fire	1	Brachyscome spathulata	20	1	2	2	3	11	11
Falls Creek	2	3	Future Climate + Fire	2	Brachyscome spathulata	20	2	2	2	2	13	13
Falls Creek	2	3	Future Climate + Fire	3	Brachyscome spathulata	20	0	0	0	7	9	11
Falls Creek	2	1	Control	1	Carex breviculmis	30	5	10	12	12	14	14
Falls Creek	2	1	Control	2	Carex breviculmis	30	8	8	10	11	15	15
Falls Creek	2	1	Control	3	Carex breviculmis	30	7	7	9	14	16	16
Falls Creek	2	2	Control	1	Carex breviculmis	-	-	-	-	-	-	-
Falls Creek	2	2	Control	2	Carex breviculmis	-	-	-	-	-	-	-
Falls Creek	2	2	Control	3	Carex breviculmis	-	-	-	-	-	-	-
Falls Creek	2	3	Control	1	Carex breviculmis	30	5	5	9	11	13	14
Falls Creek	2	3	Control	2	Carex breviculmis	30	11	11	17	17	24	24
Falls Creek	2	3	Control	3	Carex breviculmis	30	10	20	23	23	23	23
Falls Creek	2	1	Fire	1	Carex breviculmis	30	6	6	6	6	8	8
Falls Creek	2	1	Fire	2	Carex breviculmis	30	6	12	12	12	12	12
Falls Creek	2	1	Fire	3	Carex breviculmis	30	4	9	9	11	13	14
Falls Creek	2	2	Fire	1	Carex breviculmis	-	-	-	-	-	-	-
Falls Creek	2	2	Fire	2	Carex breviculmis	-	-	-	-	-	-	-
Falls Creek	2	2	Fire	3	Carex breviculmis	-	-	-	-	-	-	-
Falls Creek	2	3	Fire	1	Carex breviculmis	30	6	12	13	13	13	13
Falls Creek	2	3	Fire	2	Carex breviculmis	30	3	10	10	11	11	13
Falls Creek	2	3	Fire	3	Carex breviculmis	30	10	12	12	12	12	12
Falls Creek	2	1	Future Climate	1	Carex breviculmis	30	3	6	6	6	16	16
Falls Creek	2	1	Future Climate	2	Carex breviculmis	30	0	3	3	3	7	7
Falls Creek	2	1	Future Climate	3	Carex breviculmis	30	0	0	0	0	6	6
Falls Creek	2	2	Future Climate	1	Carex breviculmis	-	-	-	-	-	-	-
Falls Creek	2	2	Future Climate	2	Carex breviculmis	-	-	-	-	-	-	-
Falls Creek	2	2	Future Climate	3	Carex breviculmis	-	-	-	-	-	-	-
Falls Creek	2	3	Future Climate	1	Carex breviculmis	30	0	0	1	1	12	13
Falls Creek	2	3	Future Climate	2	Carex breviculmis	30	0	4	4	4	7	7
Falls Creek	2	3	Future Climate	3	Carex breviculmis	30	2	5	5	6	12	13
Falls Creek	2	1	Future Climate + Fire	1	Carex breviculmis	30	4	5	5	5	8	9
Falls Creek	2	1	Future Climate + Fire	2	Carex breviculmis	30	1	1	1	1	4	5
Falls Creek	2	1	Future Climate + Fire	3	Carex breviculmis	30	2	2	2	2	7	7
Falls Creek	2	2	Future Climate + Fire	1	Carex breviculmis	-	-	-	-	-	-	-
Falls Creek	2	2	Future Climate + Fire	2	Carex breviculmis	-	-	-	-	-	-	-
Falls Creek	2	2	Future Climate + Fire	3	Carex breviculmis	-	-	-	-	-	-	-
Falls Creek	2	3	Future Climate + Fire	1	Carex breviculmis	30	0	0	0	7	7	7
Falls Creek	2	3	Future Climate + Fire	2	Carex breviculmis	30	0	2	2	2	11	11
Falls Creek	2	3	Future Climate + Fire	3	Carex breviculmis	30	0	2	2	12	12	12
Falls Creek	2	1	Control	1	Craspedia aurantia	15	6	12	12	13	13	15
Falls Creek	2	1	Control	2	Craspedia aurantia	15	12	12	12	12	12	12
Falls Creek	2	1	Control	3	Craspedia aurantia	15	8	10	10	10	15	15
Falls Creek	2	2	Control	1	Craspedia aurantia	-	-	-	-	-	-	-
Falls Creek	2	2	Control	2	Craspedia aurantia	-	-	-	-	-	-	-
Falls Creek	2	2	Control	3	Craspedia aurantia	-	-	-	-	-	-	0
Falls Creek	2	3	Control	1	Craspedia aurantia	15	1	3	3	3	15	15
Falls Creek	2	3	Control	2	Craspedia aurantia	15	5	7	7	7	7	7
Falls Creek	2	3	Control	3	Craspedia aurantia	15	3	6	7	7	15	15
Falls Creek	2	1	Fire	1	Craspedia aurantia	15	3	2	3	3	5	5
Falls Creek	2	1	Fire	2	Craspedia aurantia	15	5	5	6	6	9	9
Falls Creek	2	1	Fire	3	Craspedia aurantia	15	4	8	8	8	9	9
Falls Creek	2	2	Fire	1	Craspedia aurantia	-	-	-	-	-	-	0
Falls Creek	2	2	Fire	2	Craspedia aurantia	-	-	-	-	-	-	0
Falls Creek	2	2	Fire	3	Craspedia aurantia	-	-	-	-	-	-	0
Falls Creek	2	3	Fire	1	Craspedia aurantia	15	0	0	1	1	1	1
Falls Creek	2	3	Fire	2	Craspedia aurantia	15	4	6	6	6	7	8
Falls Creek	2	3	Fire	3	Craspedia aurantia	15	3	6	6	7	9	10
Falls Creek	2	1	Future Climate	1	Craspedia aurantia	15	3	3	3	3	11	11
Falls Creek	2	1	Future Climate	2	Craspedia aurantia	15	2	2	2	4	8	9
Falls Creek	2	1	Future Climate	3	Craspedia aurantia	15	1	1	1	1	8	8
Falls Creek	2	2	Future Climate	1	Craspedia aurantia	-	-	-	-	-	-	0
Falls Creek	2	2	Future Climate	2	Craspedia aurantia	-	-	-	-	-	-	0
Falls Creek	2	2	Future Climate	3	Craspedia aurantia	-	-	-	-	-	-	0
Falls Creek	2	3	Future Climate	1	Craspedia aurantia	15	2	4	5	5	10	10
Falls Creek	2	3	Future Climate	2	Craspedia aurantia	15	1	2	2	2	9	10
Falls Creek	2	3	Future Climate	3	Craspedia aurantia	15	1	1	1	1	12	12
Falls Creek	2	1	Future Climate + Fire	1	Craspedia aurantia	15	0	2	4	4	12	12
Falls Creek	2	1	Future Climate + Fire	2	Craspedia aurantia	15	1	2	2	2	11	11
Falls Creek	2	1	Future Climate + Fire	3	Craspedia aurantia	15	0	0	0	0	7	8
Falls Creek	2	2	Future Climate + Fire	1	Craspedia aurantia	-	-	-	-	-	-	0
Falls Creek	2	2	Future Climate + Fire	2	Craspedia aurantia	-	-	-	-	-	-	0
Falls Creek	2	2	Future Climate + Fire	3	Craspedia aurantia	-	-	-	-	-	-	0
Falls Creek	2	3	Future Climate + Fire	1	Craspedia aurantia	15	1	6	6	12	15	15
Falls Creek	2	3	Future Climate + Fire	2	Craspedia aurantia	15	2	5	5	5	5	5
Falls Creek	2	3	Future Climate + Fire	3	Craspedia aurantia	15	4	4	4	4	4	5
Falls Creek	2	1	Control	1	Luzula modesta	30	6	8	8	11	12	12
Falls Creek	2	1	Control	2	Luzula modesta	30	2	8	8	8	13	13
Falls Creek	2	1	Control	3	Luzula modesta	30	3	6	8	8	13	13
Falls Creek	2	2	Control	1	Luzula modesta	30	3	6	6	8	13	13
Falls Creek	2	2	Control	2	Luzula modesta	30	2	12	12	12	12	13
Falls Creek	2	2	Control	3	Luzula modesta	30	3	6	8	8	12	15
Falls Creek	2	3	Control	1	Luzula modesta	30	3	3	6	6	14	16
Falls Creek	2	3	Control	2	Luzula modesta	30	9	9	9	10	13	13
Falls Creek	2	3	Control	3	Luzula modesta	30	2	3	3	5	7	7
Falls Creek	2	1	Fire	1	Luzula modesta	30	3	6	6	6	7	9
Falls Creek	2	1	Fire	2	Luzula modesta	30	1	2	6	12	12	12
Falls Creek	2	1	Fire	3	Luzula modesta	30	2	4	4	7	7	8
Falls Creek	2	2	Fire	1	Luzula modesta	30	0	4	4	5	9	9
Falls Creek	2	2	Fire	2	Luzula modesta	30	0	3	3	8	9	11
Falls Creek	2	2	Fire	3	Luzula modesta	30	2	2	2	6	8	11
Falls Creek	2	3	Fire	1	Luzula modesta	30	1	1	5	5	6	6
Falls Creek	2	3	Fire	2	Luzula modesta	30	3	3	6	6	11	13
Falls Creek	2	3	Fire	3	Luzula modesta	30	1	1	1	6	12	0
Falls Creek	2	1	Future Climate	1	Luzula modesta	30	1	1	2	2	5	6
Falls Creek	2	1	Future Climate	2	Luzula modesta	30	0	0	0	0	6	6
Falls Creek	2	1	Future Climate	3	Luzula modesta	30	0	0	0	0	7	9
Falls Creek	2	2	Future Climate	1	Luzula modesta	30	0	0	0	4	8	8
Falls Creek	2	2	Future Climate	2	Luzula modesta	30	3	3	3	4	7	7
Falls Creek	2	2	Future Climate	3	Luzula modesta	30	2	2	2	2	5	6
Falls Creek	2	3	Future Climate	1	Luzula modesta	30	0	0	0	1	4	6
Falls Creek	2	3	Future Climate	2	Luzula modesta	30	1	1	1	11	11	11
Falls Creek	2	3	Future Climate	3	Luzula modesta	30	1	1	1	2	13	13
Falls Creek	2	1	Future Climate + Fire	1	Luzula modesta	30	1	1	1	7	7	9
Falls Creek	2	1	Future Climate + Fire	2	Luzula modesta	30	0	0	0	0	9	10
Falls Creek	2	1	Future Climate + Fire	3	Luzula modesta	30	0	0	0	1	11	12
Falls Creek	2	2	Future Climate + Fire	1	Luzula modesta	30	1	2	2	7	7	7
Falls Creek	2	2	Future Climate + Fire	2	Luzula modesta	30	0	0	4	4	5	6
Falls Creek	2	2	Future Climate + Fire	3	Luzula modesta	30	2	2	2	2	6	6
Falls Creek	2	3	Future Climate + Fire	1	Luzula modesta	30	0	0	1	1	13	14
Falls Creek	2	3	Future Climate + Fire	2	Luzula modesta	30	1	2	2	2	6	8
Falls Creek	2	3	Future Climate + Fire	3	Luzula modesta	30	0	0	0	0	0	0
Falls Creek	2	1	Control	1	Olearia frostii	20	3	5	6	6	7	7
Falls Creek	2	1	Control	2	Olearia frostii	20	4	5	7	7	7	7
Falls Creek	2	1	Control	3	Olearia frostii	20	2	5	5	5	5	5
Falls Creek	2	2	Control	1	Olearia frostii	20	5	7	7	8	10	10
Falls Creek	2	2	Control	2	Olearia frostii	20	3	6	8	8	8	8
Falls Creek	2	2	Control	3	Olearia frostii	20	4	6	6	6	7	8
Falls Creek	2	3	Control	1	Olearia frostii	20	0	9	9	9	9	8.5
Falls Creek	2	3	Control	2	Olearia frostii	20	2	2	2	4	8	7.5
Falls Creek	2	3	Control	3	Olearia frostii	20	1	6	6	6	2	7.5
Falls Creek	2	1	Fire	1	Olearia frostii	20	2	4	4	7	8	7.5
Falls Creek	2	1	Fire	2	Olearia frostii	20	0	3	3	6	6	7
Falls Creek	2	1	Fire	3	Olearia frostii	20	2	4	4	4	5	5.5
Falls Creek	2	2	Fire	1	Olearia frostii	20	0	0	5	5	7	7
Falls Creek	2	2	Fire	2	Olearia frostii	20	3	4	4	7	9	9
Falls Creek	2	2	Fire	3	Olearia frostii	20	3	3	4	5	6	6
Falls Creek	2	3	Fire	1	Olearia frostii	20	4	5	6	6	8	9
Falls Creek	2	3	Fire	2	Olearia frostii	20	3	5	5	5	6	8
Falls Creek	2	3	Fire	3	Olearia frostii	20	2	3	3	4	4	8
Falls Creek	2	1	Future Climate	1	Olearia frostii	20	1	1	1	1	4	5
Falls Creek	2	1	Future Climate	2	Olearia frostii	20	1	2	2	2	5	4.5
Falls Creek	2	1	Future Climate	3	Olearia frostii	20	0	0	0	0	6	5.5
Falls Creek	2	2	Future Climate	1	Olearia frostii	20	1	1	1	1	5	9
Falls Creek	2	2	Future Climate	2	Olearia frostii	20	0	0	1	1	4	6
Falls Creek	2	2	Future Climate	3	Olearia frostii	20	1	2	2	2	2	5.5
Falls Creek	2	3	Future Climate	1	Olearia frostii	20	2	3	3	3	7	8
Falls Creek	2	3	Future Climate	2	Olearia frostii	20	2	2	3	3	5	8
Falls Creek	2	3	Future Climate	3	Olearia frostii	20	1	1	1	4	7	7.5
Falls Creek	2	1	Future Climate + Fire	1	Olearia frostii	20	4	4	4	4	6	5.5
Falls Creek	2	1	Future Climate + Fire	2	Olearia frostii	20	0	0	1	1	6	5.5
Falls Creek	2	1	Future Climate + Fire	3	Olearia frostii	20	2	2	3	3	5	6.5
Falls Creek	2	2	Future Climate + Fire	1	Olearia frostii	20	1	1	1	1	3	3
Falls Creek	2	2	Future Climate + Fire	2	Olearia frostii	20	1	2	3	3	4	4.5
Falls Creek	2	2	Future Climate + Fire	3	Olearia frostii	20	0	0	0	4	4	6
Falls Creek	2	3	Future Climate + Fire	1	Olearia frostii	20	0	0	0	2	5	8
Falls Creek	2	3	Future Climate + Fire	2	Olearia frostii	20	1	1	2	4	7	6.5
Falls Creek	2	3	Future Climate + Fire	3	Olearia frostii	20	3	6	6	16	19	19
Falls Creek	2	1	Control	1	Rytidosperma nudiflorum	15	2	4	4	9	9	10
Falls Creek	2	1	Control	2	Rytidosperma nudiflorum	15	1	5	6	6	9	14
Falls Creek	2	1	Control	3	Rytidosperma nudiflorum	15	3	6	6	9	9	10
Falls Creek	2	2	Control	1	Rytidosperma nudiflorum	15	6	6	6	7	8	15
Falls Creek	2	2	Control	2	Rytidosperma nudiflorum	15	0	2	6	6	6	9
Falls Creek	2	2	Control	3	Rytidosperma nudiflorum	15	3	3	3	3	3	3
Falls Creek	2	3	Control	1	Rytidosperma nudiflorum	15	10	10	11	11	15	15
Falls Creek	2	3	Control	2	Rytidosperma nudiflorum	15	6	7	8	9	9	9
Falls Creek	2	3	Control	3	Rytidosperma nudiflorum	15	2	4	4	6	6	15
Falls Creek	2	1	Fire	1	Rytidosperma nudiflorum	15	1	1	1	1	1	3
Falls Creek	2	1	Fire	2	Rytidosperma nudiflorum	15	1	3	3	3	4	6
Falls Creek	2	1	Fire	3	Rytidosperma nudiflorum	15	1	2	3	3	5	5
Falls Creek	2	2	Fire	1	Rytidosperma nudiflorum	15	2	2	2	3	3	4
Falls Creek	2	2	Fire	2	Rytidosperma nudiflorum	15	0	2	2	2	2	3
Falls Creek	2	2	Fire	3	Rytidosperma nudiflorum	15	2	2	2	2	2	2
Falls Creek	2	3	Fire	1	Rytidosperma nudiflorum	15	7	7	7	7	13	13
Falls Creek	2	3	Fire	2	Rytidosperma nudiflorum	15	8	12	12	12	12	12
Falls Creek	2	3	Fire	3	Rytidosperma nudiflorum	15	1	8	9	9	9	9
Falls Creek	2	1	Future Climate	1	Rytidosperma nudiflorum	15	2	2	4	4	6	6
Falls Creek	2	1	Future Climate	2	Rytidosperma nudiflorum	15	0	0	1	1	2	2
Falls Creek	2	1	Future Climate	3	Rytidosperma nudiflorum	15	0	0	1	1	3	7
Falls Creek	2	2	Future Climate	1	Rytidosperma nudiflorum	15	2	2	2	2	10	2
Falls Creek	2	2	Future Climate	2	Rytidosperma nudiflorum	15	0	0	0	0	0	0
Falls Creek	2	2	Future Climate	3	Rytidosperma nudiflorum	15	1	1	3	3	7	7
Falls Creek	2	3	Future Climate	1	Rytidosperma nudiflorum	15	3	3	4	5	8	8
Falls Creek	2	3	Future Climate	2	Rytidosperma nudiflorum	15	1	1	3	3	11	11
Falls Creek	2	3	Future Climate	3	Rytidosperma nudiflorum	15	1	1	1	4	10	10
Falls Creek	2	1	Future Climate + Fire	1	Rytidosperma nudiflorum	15	0	0	0	0	0	0
Falls Creek	2	1	Future Climate + Fire	2	Rytidosperma nudiflorum	15	1	2	2	2	6	6
Falls Creek	2	1	Future Climate + Fire	3	Rytidosperma nudiflorum	15	0	0	0	0	1	1
Falls Creek	2	2	Future Climate + Fire	1	Rytidosperma nudiflorum	15	2	4	6	6	8	8
Falls Creek	2	2	Future Climate + Fire	2	Rytidosperma nudiflorum	15	1	1	1	1	5	7
Falls Creek	2	2	Future Climate + Fire	3	Rytidosperma nudiflorum	15	2	2	3	3	5	6
Falls Creek	2	3	Future Climate + Fire	1	Rytidosperma nudiflorum	15	2	4	4	4	8	8
Falls Creek	2	3	Future Climate + Fire	2	Rytidosperma nudiflorum	15	2	2	5	5	6	10
Falls Creek	2	3	Future Climate + Fire	3	Rytidosperma nudiflorum	15	2	4	4	4	15	15

## Sheet: Seedling_Survival
Location	Year	Site	Treatment	Plot	Life_form	Strategy	Species	Dec	January	February	March	April	May	November
Falls Creek	1	1	Control	1	Graminoid	Sprouter	Poa hothamensis	1	1	1	1	1	0	0
Falls Creek	1	1	Control	1	Forb	Seeder	Erigeron bellidiodes	1	1	1	1	1	1	0
Falls Creek	1	1	Control	1	Graminoid	Sprouter	Rytidosperma nudiflorum	1	1	1	1	1	1	0
Falls Creek	1	1	Control	1	Graminoid	Sprouter	Carex breviculmis	1	1	1	1	1	1	0
Falls Creek	1	1	Control	1	Forb	Seeder	Stylidium armeria	1	1	1	1	1	1	0
Falls Creek	1	1	Control	1	Forb	Seeder	Oreomyrrhis eriopoda	1	1	1	1	1	1	1
Falls Creek	1	1	Future Climate	1	Graminoid	Sprouter	Poa hothamensis	1	1	1	1	0	0	0
Falls Creek	1	1	Future Climate	1	Forb	Seeder	Erigeron bellidiodes	1	1	1	1	1	0	0
Falls Creek	1	1	Future Climate	1	Graminoid	Sprouter	Rytidosperma nudiflorum	1	1	0	0	0	0	0
Falls Creek	1	1	Future Climate	1	Graminoid	Sprouter	Carex breviculmis	1	1	0	0	0	0	0
Falls Creek	1	1	Future Climate	1	Forb	Seeder	Stylidium armeria	1	1	1	1	0	0	0
Falls Creek	1	1	Future Climate	1	Forb	Seeder	Oreomyrrhis eriopoda	1	1	1	1	1	0	0
Falls Creek	1	1	Fire	1	Graminoid	Sprouter	Poa hothamensis	1	1	1	1	0	0	0
Falls Creek	1	1	Fire	1	Forb	Seeder	Erigeron bellidiodes	1	1	0	0	0	0	0
Falls Creek	1	1	Fire	1	Graminoid	Sprouter	Rytidosperma nudiflorum	1	1	1	1	0	0	0
Falls Creek	1	1	Fire	1	Graminoid	Sprouter	Carex breviculmis	1	1	1	1	1	1	0
Falls Creek	1	1	Fire	1	Forb	Seeder	Stylidium armeria	1	1	1	0	0	0	0
Falls Creek	1	1	Fire	1	Forb	Seeder	Oreomyrrhis eriopoda	1	1	1	1	1	1	1
Falls Creek	1	1	Future + Fire	1	Graminoid	Sprouter	Poa hothamensis	1	1	1	1	0	0	0
Falls Creek	1	1	Future + Fire	1	Forb	Seeder	Erigeron bellidiodes	1	1	0	0	0	0	0
Falls Creek	1	1	Future + Fire	1	Graminoid	Sprouter	Rytidosperma nudiflorum	1	1	1	1	1	1	0
Falls Creek	1	1	Future + Fire	1	Graminoid	Sprouter	Carex breviculmis	1	1	0	0	0	0	0
Falls Creek	1	1	Future + Fire	1	Forb	Seeder	Stylidium armeria	1	1	1	0	0	0	0
Falls Creek	1	1	Future + Fire	1	Forb	Seeder	Oreomyrrhis eriopoda	1	1	0	0	0	0	0
Falls Creek	1	1	Control	2	Graminoid	Sprouter	Poa hothamensis	1	1	1	1	1	1	0
Falls Creek	1	1	Control	2	Forb	Seeder	Erigeron bellidiodes	1	1	1	1	1	1	1
Falls Creek	1	1	Control	2	Graminoid	Sprouter	Rytidosperma nudiflorum	1	1	1	1	1	1	1
Falls Creek	1	1	Control	2	Graminoid	Sprouter	Carex breviculmis	1	1	1	1	1	1	1
Falls Creek	1	1	Control	2	Forb	Seeder	Stylidium armeria	1	1	1	1	1	0	0
Falls Creek	1	1	Control	2	Forb	Seeder	Oreomyrrhis eriopoda	1	1	1	1	1	1	1
Falls Creek	1	1	Future Climate	2	Graminoid	Sprouter	Poa hothamensis	1	1	1	1	0	0	0
Falls Creek	1	1	Future Climate	2	Forb	Seeder	Erigeron bellidiodes	1	1	0	0	0	0	0
Falls Creek	1	1	Future Climate	2	Graminoid	Sprouter	Rytidosperma nudiflorum	1	1	1	1	0	0	0
Falls Creek	1	1	Future Climate	2	Graminoid	Sprouter	Carex breviculmis	1	1	0	0	0	0	0
Falls Creek	1	1	Future Climate	2	Forb	Seeder	Stylidium armeria	1	1	1	1	0	0	0
Falls Creek	1	1	Future Climate	2	Forb	Seeder	Oreomyrrhis eriopoda	1	1	1	1	0	0	0
Falls Creek	1	1	Fire	2	Graminoid	Sprouter	Poa hothamensis	1	1	1	1	0	0	0
Falls Creek	1	1	Fire	2	Forb	Seeder	Erigeron bellidiodes	1	1	0	0	0	0	0
Falls Creek	1	1	Fire	2	Graminoid	Sprouter	Rytidosperma nudiflorum	1	1	0	0	0	0	0
Falls Creek	1	1	Fire	2	Graminoid	Sprouter	Carex breviculmis	1	1	0	0	0	0	0
Falls Creek	1	1	Fire	2	Forb	Seeder	Stylidium armeria	1	1	1	1	0	0	0
Falls Creek	1	1	Fire	2	Forb	Seeder	Oreomyrrhis eriopoda	1	1	0	0	0	0	0
Falls Creek	1	1	Future + Fire	2	Graminoid	Sprouter	Poa hothamensis	1	1	0	0	0	0	0
Falls Creek	1	1	Future + Fire	2	Forb	Seeder	Erigeron bellidiodes	1	1	0	0	0	0	0
Falls Creek	1	1	Future + Fire	2	Graminoid	Sprouter	Rytidosperma nudiflorum	1	1	0	0	0	0	0
Falls Creek	1	1	Future + Fire	2	Graminoid	Sprouter	Carex breviculmis	1	1	0	0	0	0	0
Falls Creek	1	1	Future + Fire	2	Forb	Seeder	Stylidium armeria	1	1	1	0	0	0	0
Falls Creek	1	1	Future + Fire	2	Forb	Seeder	Oreomyrrhis eriopoda	1	1	1	1	1	1	1
Falls Creek	1	1	Control	3	Graminoid	Sprouter	Poa hothamensis	1	1	1	1	0	0	0
Falls Creek	1	1	Control	3	Forb	Seeder	Erigeron bellidiodes	1	1	1	1	1	1	1
Falls Creek	1	1	Control	3	Graminoid	Sprouter	Rytidosperma nudiflorum	1	1	1	1	0	0	0
Falls Creek	1	1	Control	3	Graminoid	Sprouter	Carex breviculmis	1	1	0	0	0	0	0
Falls Creek	1	1	Control	3	Forb	Seeder	Stylidium armeria	1	1	1	1	1	1	1
Falls Creek	1	1	Control	3	Forb	Seeder	Oreomyrrhis eriopoda	1	1	1	1	1	1	1
Falls Creek	1	1	Future Climate	3	Graminoid	Sprouter	Poa hothamensis	1	1	1	0	0	0	0
Falls Creek	1	1	Future Climate	3	Forb	Seeder	Erigeron bellidiodes	1	1	1	1	1	1	1
Falls Creek	1	1	Future Climate	3	Graminoid	Sprouter	Rytidosperma nudiflorum	1	1	1	1	0	0	0
Falls Creek	1	1	Future Climate	3	Graminoid	Sprouter	Carex breviculmis	1	1	0	0	0	0	0
Falls Creek	1	1	Future Climate	3	Forb	Seeder	Stylidium armeria	1	1	1	1	0	0	0
Falls Creek	1	1	Future Climate	3	Forb	Seeder	Oreomyrrhis eriopoda	1	1	1	1	1	1	0
Falls Creek	1	1	Fire	3	Graminoid	Sprouter	Poa hothamensis	1	1	1	1	0	0	0
Falls Creek	1	1	Fire	3	Forb	Seeder	Erigeron bellidiodes	1	1	0	0	0	0	0
Falls Creek	1	1	Fire	3	Graminoid	Sprouter	Rytidosperma nudiflorum	1	1	1	1	0	0	0
Falls Creek	1	1	Fire	3	Graminoid	Sprouter	Carex breviculmis	1	1	0	0	0	0	0
Falls Creek	1	1	Fire	3	Forb	Seeder	Stylidium armeria	1	1	1	1	0	0	0
Falls Creek	1	1	Fire	3	Forb	Seeder	Oreomyrrhis eriopoda	1	1	0	0	0	0	0
Falls Creek	1	1	Future + Fire	3	Graminoid	Sprouter	Poa hothamensis	1	1	1	0	0	0	0
Falls Creek	1	1	Future + Fire	3	Forb	Seeder	Erigeron bellidiodes	1	1	1	1	0	0	0
Falls Creek	1	1	Future + Fire	3	Graminoid	Sprouter	Rytidosperma nudiflorum	1	1	1	0	0	0	0
Falls Creek	1	1	Future + Fire	3	Graminoid	Sprouter	Carex breviculmis	1	1	1	1	0	0	0
Falls Creek	1	1	Future + Fire	3	Forb	Seeder	Stylidium armeria	1	1	1	0	0	0	0
Falls Creek	1	1	Future + Fire	3	Forb	Seeder	Oreomyrrhis eriopoda	1	1	1	1	0	0	0
Falls Creek	1	2	Control	1	Graminoid	Sprouter	Poa hothamensis	1	1	1	1	1	0	0
Falls Creek	1	2	Control	1	Forb	Seeder	Erigeron bellidiodes	1	1	1	1	1	1	0
Falls Creek	1	2	Control	1	Graminoid	Sprouter	Rytidosperma nudiflorum	1	1	1	1	1	0	0
Falls Creek	1	2	Control	1	Graminoid	Sprouter	Carex breviculmis	1	1	1	1	1	0	0
Falls Creek	1	2	Control	1	Forb	Seeder	Stylidium armeria	1	1	1	1	1	0	0
Falls Creek	1	2	Future Climate	1	Graminoid	Sprouter	Poa hothamensis	1	1	0	0	0	0	0
Falls Creek	1	2	Future Climate	1	Forb	Seeder	Erigeron bellidiodes	1	1	1	1	1	0	0
Falls Creek	1	2	Future Climate	1	Graminoid	Sprouter	Rytidosperma nudiflorum	1	1	0	0	0	0	0
Falls Creek	1	2	Future Climate	1	Graminoid	Sprouter	Carex breviculmis	1	1	0	0	0	0	0
Falls Creek	1	2	Future Climate	1	Forb	Seeder	Stylidium armeria	1	1	1	1	1	0	0
Falls Creek	1	2	Fire	1	Graminoid	Sprouter	Poa hothamensis	1	1	1	1	0	0	0
Falls Creek	1	2	Fire	1	Forb	Seeder	Erigeron bellidiodes	1	1	0	0	0	0	0
Falls Creek	1	2	Fire	1	Graminoid	Sprouter	Rytidosperma nudiflorum	1	1	0	0	0	0	0
Falls Creek	1	2	Fire	1	Graminoid	Sprouter	Carex breviculmis	1	1	1	0	0	0	0
Falls Creek	1	2	Fire	1	Forb	Seeder	Stylidium armeria	1	1	1	1	1	0	0
Falls Creek	1	2	Future + Fire	1	Graminoid	Sprouter	Poa hothamensis	1	1	0	0	0	0	0
Falls Creek	1	2	Future + Fire	1	Forb	Seeder	Erigeron bellidiodes	1	1	0	0	0	0	0
Falls Creek	1	2	Future + Fire	1	Graminoid	Sprouter	Rytidosperma nudiflorum	1	1	0	0	0	0	0
Falls Creek	1	2	Future + Fire	1	Graminoid	Sprouter	Carex breviculmis	1	1	0	0	0	0	0
Falls Creek	1	2	Future + Fire	1	Forb	Seeder	Stylidium armeria	1	1	1	1	0	0	0
Falls Creek	1	2	Control	2	Graminoid	Sprouter	Poa hothamensis	1	1	1	1	1	0	0
Falls Creek	1	2	Control	2	Forb	Seeder	Erigeron bellidiodes	1	1	1	1	1	1	1
Falls Creek	1	2	Control	2	Graminoid	Sprouter	Rytidosperma nudiflorum	1	1	1	1	1	0	0
Falls Creek	1	2	Control	2	Graminoid	Sprouter	Carex breviculmis	1	1	1	1	1	1	1
Falls Creek	1	2	Control	2	Forb	Seeder	Stylidium armeria	1	1	1	1	1	0	0
Falls Creek	1	2	Future Climate	2	Graminoid	Sprouter	Poa hothamensis	1	1	1	0	0	0	0
Falls Creek	1	2	Future Climate	2	Forb	Seeder	Erigeron bellidiodes	1	1	1	0	0	0	0
Falls Creek	1	2	Future Climate	2	Graminoid	Sprouter	Rytidosperma nudiflorum	1	1	1	0	0	0	0
Falls Creek	1	2	Future Climate	2	Graminoid	Sprouter	Carex breviculmis	1	1	0	0	0	0	0
Falls Creek	1	2	Future Climate	2	Forb	Seeder	Stylidium armeria	1	1	1	0	0	0	0
Falls Creek	1	2	Fire	2	Graminoid	Sprouter	Poa hothamensis	1	1	1	1	0	0	0
Falls Creek	1	2	Fire	2	Forb	Seeder	Erigeron bellidiodes	1	1	1	0	0	0	0
Falls Creek	1	2	Fire	2	Graminoid	Sprouter	Rytidosperma nudiflorum	1	1	0	0	0	0	0
Falls Creek	1	2	Fire	2	Graminoid	Sprouter	Carex breviculmis	1	1	1	1	1	1	0
Falls Creek	1	2	Fire	2	Forb	Seeder	Stylidium armeria	1	1	1	1	0	0	0
Falls Creek	1	2	Future + Fire	2	Graminoid	Sprouter	Poa hothamensis	1	1	0	0	0	0	0
Falls Creek	1	2	Future + Fire	2	Forb	Seeder	Erigeron bellidiodes	1	1	0	0	0	0	0
Falls Creek	1	2	Future + Fire	2	Graminoid	Sprouter	Rytidosperma nudiflorum	1	1	0	0	0	0	0
Falls Creek	1	2	Future + Fire	2	Graminoid	Sprouter	Carex breviculmis	1	1	0	0	0	0	0
Falls Creek	1	2	Future + Fire	2	Forb	Seeder	Stylidium armeria	1	1	0	0	0	0	0
Falls Creek	1	2	Control	3	Graminoid	Sprouter	Poa hothamensis	1	1	0	0	0	0	0
Falls Creek	1	2	Control	3	Forb	Seeder	Erigeron bellidiodes	1	1	1	1	1	1	1
Falls Creek	1	2	Control	3	Graminoid	Sprouter	Rytidosperma nudiflorum	1	1	0	0	0	0	0
Falls Creek	1	2	Control	3	Graminoid	Sprouter	Carex breviculmis	1	1	1	0	0	0	0
Falls Creek	1	2	Control	3	Forb	Seeder	Stylidium armeria	1	1	1	1	1	1	0
Falls Creek	1	2	Future Climate	3	Graminoid	Sprouter	Poa hothamensis	1	1	0	0	0	0	0
Falls Creek	1	2	Future Climate	3	Forb	Seeder	Erigeron bellidiodes	1	1	1	1	1	1	0
Falls Creek	1	2	Future Climate	3	Graminoid	Sprouter	Rytidosperma nudiflorum	1	1	0	0	0	0	0
Falls Creek	1	2	Future Climate	3	Graminoid	Sprouter	Carex breviculmis	1	1	0	0	0	0	0
Falls Creek	1	2	Future Climate	3	Forb	Seeder	Stylidium armeria	1	1	1	0	0	0	0
Falls Creek	1	2	Fire	3	Graminoid	Sprouter	Poa hothamensis	1	1	0	0	0	0	0
Falls Creek	1	2	Fire	3	Forb	Seeder	Erigeron bellidiodes	1	1	0	0	0	0	0
Falls Creek	1	2	Fire	3	Graminoid	Sprouter	Rytidosperma nudiflorum	1	1	0	0	0	0	0
Falls Creek	1	2	Fire	3	Graminoid	Sprouter	Carex breviculmis	1	1	0	0	0	0	0
Falls Creek	1	2	Fire	3	Forb	Seeder	Stylidium armeria	1	1	0	0	0	0	0
Falls Creek	1	2	Future + Fire	3	Graminoid	Sprouter	Poa hothamensis	1	1	0	0	0	0	0
Falls Creek	1	2	Future + Fire	3	Forb	Seeder	Erigeron bellidiodes	1	1	0	0	0	0	0
Falls Creek	1	2	Future + Fire	3	Graminoid	Sprouter	Rytidosperma nudiflorum	1	1	0	0	0	0	0
Falls Creek	1	2	Future + Fire	3	Graminoid	Sprouter	Carex breviculmis	1	1	0	0	0	0	0
Falls Creek	1	2	Future + Fire	3	Forb	Seeder	Stylidium armeria	1	1	0	0	0	0	0
Falls Creek	1	3	Control	1	Graminoid	Sprouter	Poa hothamensis	1	1	1	1	1	0	0
Falls Creek	1	3	Control	1	Forb	Seeder	Erigeron bellidiodes	1	1	1	0	0	0	0
Falls Creek	1	3	Control	1	Graminoid	Sprouter	Rytidosperma nudiflorum	1	1	0	0	0	0	0
Falls Creek	1	3	Control	1	Graminoid	Sprouter	Carex breviculmis	1	1	1	1	1	1	0
Falls Creek	1	3	Control	1	Forb	Seeder	Stylidium armeria	1	1	1	1	1	0	0
Falls Creek	1	3	Future Climate	1	Graminoid	Sprouter	Poa hothamensis	1	1	1	1	1	0	0
Falls Creek	1	3	Future Climate	1	Forb	Seeder	Erigeron bellidiodes	1	1	1	1	1	1	1
Falls Creek	1	3	Future Climate	1	Graminoid	Sprouter	Rytidosperma nudiflorum	1	1	1	1	1	0	0
Falls Creek	1	3	Future Climate	1	Graminoid	Sprouter	Carex breviculmis	1	1	1	1	1	1	1
Falls Creek	1	3	Future Climate	1	Forb	Seeder	Stylidium armeria	1	1	1	1	0	0	0
Falls Creek	1	3	Fire	1	Graminoid	Sprouter	Poa hothamensis	1	1	0	0	0	0	0
Falls Creek	1	3	Fire	1	Forb	Seeder	Erigeron bellidiodes	1	1	0	0	0	0	0
Falls Creek	1	3	Fire	1	Graminoid	Sprouter	Rytidosperma nudiflorum	1	1	0	0	0	0	0
Falls Creek	1	3	Fire	1	Graminoid	Sprouter	Carex breviculmis	1	1	1	1	0	0	0
Falls Creek	1	3	Fire	1	Forb	Seeder	Stylidium armeria	1	1	1	1	1	0	0
Falls Creek	1	3	Future + Fire	1	Graminoid	Sprouter	Poa hothamensis	1	1	1	1	0	0	0
Falls Creek	1	3	Future + Fire	1	Forb	Seeder	Erigeron bellidiodes	1	1	1	1	0	0	0
Falls Creek	1	3	Future + Fire	1	Graminoid	Sprouter	Rytidosperma nudiflorum	1	1	1	1	0	0	0
Falls Creek	1	3	Future + Fire	1	Graminoid	Sprouter	Carex breviculmis	1	1	1	1	0	0	0
Falls Creek	1	3	Future + Fire	1	Forb	Seeder	Stylidium armeria	1	1	1	1	1	0	0
Falls Creek	1	3	Control	2	Graminoid	Sprouter	Poa hothamensis	1	1	1	1	1	1	0
Falls Creek	1	3	Control	2	Forb	Seeder	Erigeron bellidiodes	1	1	1	1	1	1	1
Falls Creek	1	3	Control	2	Graminoid	Sprouter	Rytidosperma nudiflorum	1	1	0	0	0	0	0
Falls Creek	1	3	Control	2	Graminoid	Sprouter	Carex breviculmis	1	1	1	0	0	1	0
Falls Creek	1	3	Control	2	Forb	Seeder	Stylidium armeria	1	1	1	0	0	0	0
Falls Creek	1	3	Future Climate	2	Graminoid	Sprouter	Poa hothamensis	1	1	1	1	1	0	0
Falls Creek	1	3	Future Climate	2	Forb	Seeder	Erigeron bellidiodes	1	1	1	1	1	0	0
Falls Creek	1	3	Future Climate	2	Graminoid	Sprouter	Rytidosperma nudiflorum	1	1	1	1	1	0	0
Falls Creek	1	3	Future Climate	2	Graminoid	Sprouter	Carex breviculmis	1	1	0	0	0	0	0
Falls Creek	1	3	Future Climate	2	Forb	Seeder	Stylidium armeria	1	1	1	1	1	0	0
Falls Creek	1	3	Fire	2	Graminoid	Sprouter	Poa hothamensis	1	1	0	0	0	0	0
Falls Creek	1	3	Fire	2	Forb	Seeder	Erigeron bellidiodes	1	1	0	0	0	0	0
Falls Creek	1	3	Fire	2	Graminoid	Sprouter	Rytidosperma nudiflorum	1	1	0	0	0	0	0
Falls Creek	1	3	Fire	2	Graminoid	Sprouter	Carex breviculmis	1	1	0	0	0	0	0
Falls Creek	1	3	Fire	2	Forb	Seeder	Stylidium armeria	1	1	1	1	0	0	0
Falls Creek	1	3	Future + Fire	2	Graminoid	Sprouter	Poa hothamensis	1	1	1	1	1	1	0
Falls Creek	1	3	Future + Fire	2	Forb	Seeder	Erigeron bellidiodes	1	1	0	0	0	0	0
Falls Creek	1	3	Future + Fire	2	Graminoid	Sprouter	Rytidosperma nudiflorum	1	1	0	0	0	0	0
Falls Creek	1	3	Future + Fire	2	Graminoid	Sprouter	Carex breviculmis	1	1	1	1	1	1	0
Falls Creek	1	3	Future + Fire	2	Forb	Seeder	Stylidium armeria	1	1	1	1	0	0	0
Falls Creek	1	3	Control	3	Graminoid	Sprouter	Poa hothamensis	1	1	1	1	1	0	0
Falls Creek	1	3	Control	3	Forb	Seeder	Erigeron bellidiodes	1	1	1	1	1	1	1
Falls Creek	1	3	Control	3	Graminoid	Sprouter	Rytidosperma nudiflorum	1	1	1	1	1	1	0
Falls Creek	1	3	Control	3	Graminoid	Sprouter	Carex breviculmis	1	1	1	1	1	0	0
Falls Creek	1	3	Control	3	Forb	Seeder	Stylidium armeria	1	1	1	1	1	1	1
Falls Creek	1	3	Future Climate	3	Graminoid	Sprouter	Poa hothamensis	1	1	0	0	0	0	0
Falls Creek	1	3	Future Climate	3	Forb	Seeder	Erigeron bellidiodes	1	1	1	1	1	1	1
Falls Creek	1	3	Future Climate	3	Graminoid	Sprouter	Rytidosperma nudiflorum	1	1	1	1	0	0	0
Falls Creek	1	3	Future Climate	3	Graminoid	Sprouter	Carex breviculmis	1	1	0	0	0	0	0
Falls Creek	1	3	Future Climate	3	Forb	Seeder	Stylidium armeria	1	1	1	1	1	0	0
Falls Creek	1	3	Fire	3	Graminoid	Sprouter	Poa hothamensis	1	1	0	0	0	0	0
Falls Creek	1	3	Fire	3	Forb	Seeder	Erigeron bellidiodes	1	1	0	0	0	0	0
Falls Creek	1	3	Fire	3	Graminoid	Sprouter	Rytidosperma nudiflorum	1	1	0	0	0	0	0
Falls Creek	1	3	Fire	3	Graminoid	Sprouter	Carex breviculmis	1	1	0	0	0	0	0
Falls Creek	1	3	Fire	3	Forb	Seeder	Stylidium armeria	1	1	1	0	0	0	0
Falls Creek	1	3	Future + Fire	3	Graminoid	Sprouter	Poa hothamensis	1	1	1	1	1	0	0
Falls Creek	1	3	Future + Fire	3	Forb	Seeder	Erigeron bellidiodes	1	1	0	0	0	0	0
Falls Creek	1	3	Future + Fire	3	Graminoid	Sprouter	Rytidosperma nudiflorum	1	1	0	0	0	0	0
Falls Creek	1	3	Future + Fire	3	Graminoid	Sprouter	Carex breviculmis	1	1	0	0	0	0	0
Falls Creek	1	3	Future + Fire	3	Forb	Seeder	Stylidium armeria	1	1	1	1	0	0	0
Falls Creek	2	1	Control	1	Forb	Sprouter	Acetosella vulgaris	1	1	1	1	1	0	0
Falls Creek	2	1	Control	1	Forb	Seeder	Brachyscome spathulata	1	1	0	0	0	0	0
Falls Creek	2	1	Control	1	Forb	Sprouter	Celmisia pugioniformis	1	1	1	1	1	1	0
Falls Creek	2	1	Control	1	Forb	Sprouter	Craspedia aurantia	1	1	1	1	1	1	0
Falls Creek	2	1	Control	1	Shrub	Seeder	Olearia frostii	1	1	1	1	1	1	1
Falls Creek	2	1	Control	1	Forb	Seeder	Ranunculus victoriensis	1	1	1	1	1	1	1
Falls Creek	2	1	Control	2	Forb	Sprouter	Acetosella vulgaris	1	1	1	1	1	1	0
Falls Creek	2	1	Control	2	Forb	Seeder	Brachyscome spathulata	1	1	1	1	1	1	0
Falls Creek	2	1	Control	2	Forb	Sprouter	Celmisia pugioniformis	1	1	1	1	1	1	0
Falls Creek	2	1	Control	2	Forb	Sprouter	Craspedia aurantia	1	1	1	1	1	1	0
Falls Creek	2	1	Control	2	Shrub	Seeder	Olearia frostii	1	1	1	1	1	1	1
Falls Creek	2	1	Control	2	Forb	Seeder	Ranunculus victoriensis	1	1	1	1	1	1	1
Falls Creek	2	1	Control	3	Forb	Sprouter	Acetosella vulgaris	1	1	1	1	1	1	1
Falls Creek	2	1	Control	3	Forb	Seeder	Brachyscome spathulata	1	1	1	1	1	1	0
Falls Creek	2	1	Control	3	Forb	Sprouter	Celmisia pugioniformis	1	1	1	1	1	1	1
Falls Creek	2	1	Control	3	Forb	Sprouter	Craspedia aurantia	1	1	1	1	1	1	1
Falls Creek	2	1	Control	3	Shrub	Seeder	Olearia frostii	1	1	1	1	1	1	1
Falls Creek	2	1	Control	3	Forb	Seeder	Ranunculus victoriensis	1	1	1	1	1	1	1
Falls Creek	2	1	Fire	1	Forb	Sprouter	Acetosella vulgaris	1	1	1	1	0	0	0
Falls Creek	2	1	Fire	1	Forb	Seeder	Brachyscome spathulata	1	1	1	0	0	0	0
Falls Creek	2	1	Fire	1	Forb	Sprouter	Celmisia pugioniformis	1	1	0	0	0	0	0
Falls Creek	2	1	Fire	1	Forb	Sprouter	Craspedia aurantia	1	1	1	1	1	1	0
Falls Creek	2	1	Fire	1	Shrub	Seeder	Olearia frostii	1	1	1	1	1	1	0
Falls Creek	2	1	Fire	1	Forb	Seeder	Ranunculus victoriensis	1	1	0	0	0	0	0
Falls Creek	2	1	Fire	2	Forb	Sprouter	Acetosella vulgaris	1	1	1	1	1	1	1
Falls Creek	2	1	Fire	2	Forb	Seeder	Brachyscome spathulata	1	1	0	0	0	0	0
Falls Creek	2	1	Fire	2	Forb	Sprouter	Celmisia pugioniformis	1	1	0	0	0	0	0
Falls Creek	2	1	Fire	2	Forb	Sprouter	Craspedia aurantia	1	1	1	0	0	0	0
Falls Creek	2	1	Fire	2	Shrub	Seeder	Olearia frostii	1	1	1	1	1	1	1
Falls Creek	2	1	Fire	2	Forb	Seeder	Ranunculus victoriensis	1	1	1	1	1	1	0
Falls Creek	2	1	Fire	3	Forb	Sprouter	Acetosella vulgaris	1	1	1	1	0	0	0
Falls Creek	2	1	Fire	3	Forb	Seeder	Brachyscome spathulata	1	1	0	0	0	0	0
Falls Creek	2	1	Fire	3	Forb	Sprouter	Celmisia pugioniformis	1	1	1	1	1	0	0
Falls Creek	2	1	Fire	3	Forb	Sprouter	Craspedia aurantia	1	1	0	0	0	0	0
Falls Creek	2	1	Fire	3	Shrub	Seeder	Olearia frostii	1	1	0	0	0	0	0
Falls Creek	2	1	Fire	3	Forb	Seeder	Ranunculus victoriensis	1	1	1	1	0	0	0
Falls Creek	2	1	Future + Fire	1	Forb	Sprouter	Acetosella vulgaris	1	1	1	0	0	0	0
Falls Creek	2	1	Future + Fire	1	Forb	Seeder	Brachyscome spathulata	1	1	0	0	0	0	0
Falls Creek	2	1	Future + Fire	1	Forb	Sprouter	Celmisia pugioniformis	1	1	1	0	0	0	0
Falls Creek	2	1	Future + Fire	1	Forb	Sprouter	Craspedia aurantia	1	1	1	1	1	0	0
Falls Creek	2	1	Future + Fire	1	Shrub	Seeder	Olearia frostii	1	1	1	1	1	0	0
Falls Creek	2	1	Future + Fire	1	Forb	Seeder	Ranunculus victoriensis	1	1	0	0	0	0	0
Falls Creek	2	1	Future + Fire	2	Forb	Sprouter	Acetosella vulgaris	1	1	0	0	0	0	0
Falls Creek	2	1	Future + Fire	2	Forb	Seeder	Brachyscome spathulata	1	1	0	0	0	0	0
Falls Creek	2	1	Future + Fire	2	Forb	Sprouter	Celmisia pugioniformis	1	1	1	0	0	0	0
Falls Creek	2	1	Future + Fire	2	Forb	Sprouter	Craspedia aurantia	1	1	0	0	0	0	0
Falls Creek	2	1	Future + Fire	2	Shrub	Seeder	Olearia frostii	1	1	1	0	0	0	0
Falls Creek	2	1	Future + Fire	2	Forb	Seeder	Ranunculus victoriensis	1	1	1	1	1	1	1
Falls Creek	2	1	Future + Fire	3	Forb	Sprouter	Acetosella vulgaris	1	1	1	1	0	0	0
Falls Creek	2	1	Future + Fire	3	Forb	Seeder	Brachyscome spathulata	1	1	0	0	0	0	0
Falls Creek	2	1	Future + Fire	3	Forb	Sprouter	Celmisia pugioniformis	1	1	0	0	0	0	0
Falls Creek	2	1	Future + Fire	3	Forb	Sprouter	Craspedia aurantia	1	1	0	0	0	0	0
Falls Creek	2	1	Future + Fire	3	Shrub	Seeder	Olearia frostii	1	1	1	0	0	0	0
Falls Creek	2	1	Future + Fire	3	Forb	Seeder	Ranunculus victoriensis	1	1	1	0	0	0	0
Falls Creek	2	1	Future Climate	1	Forb	Sprouter	Acetosella vulgaris	1	1	1	1	1	1	0
Falls Creek	2	1	Future Climate	1	Forb	Seeder	Brachyscome spathulata	1	1	1	1	1	0	0
Falls Creek	2	1	Future Climate	1	Forb	Sprouter	Celmisia pugioniformis	1	1	0	0	0	0	0
Falls Creek	2	1	Future Climate	1	Forb	Sprouter	Craspedia aurantia	1	1	1	0	0	0	0
Falls Creek	2	1	Future Climate	1	Shrub	Seeder	Olearia frostii	1	1	0	0	0	0	0
Falls Creek	2	1	Future Climate	1	Forb	Seeder	Ranunculus victoriensis	1	1	1	1	1	1	1
Falls Creek	2	1	Future Climate	2	Forb	Sprouter	Acetosella vulgaris	1	1	1	1	1	1	1
Falls Creek	2	1	Future Climate	2	Forb	Seeder	Brachyscome spathulata	1	1	1	1	1	1	0
Falls Creek	2	1	Future Climate	2	Forb	Sprouter	Celmisia pugioniformis	1	1	0	0	0	0	0
Falls Creek	2	1	Future Climate	2	Forb	Sprouter	Craspedia aurantia	1	1	1	1	1	1	0
Falls Creek	2	1	Future Climate	2	Shrub	Seeder	Olearia frostii	1	1	1	1	1	1	1
Falls Creek	2	1	Future Climate	2	Forb	Seeder	Ranunculus victoriensis	1	1	1	1	1	1	1
Falls Creek	2	1	Future Climate	3	Forb	Sprouter	Acetosella vulgaris	1	1	0	0	0	0	0
Falls Creek	2	1	Future Climate	3	Forb	Seeder	Brachyscome spathulata	1	1	0	0	0	0	0
Falls Creek	2	1	Future Climate	3	Forb	Sprouter	Celmisia pugioniformis	1	1	1	1	0	0	0
Falls Creek	2	1	Future Climate	3	Forb	Sprouter	Craspedia aurantia	1	1	0	0	0	0	0
Falls Creek	2	1	Future Climate	3	Shrub	Seeder	Olearia frostii	1	1	0	0	0	0	0
Falls Creek	2	1	Future Climate	3	Forb	Seeder	Ranunculus victoriensis	1	1	1	0	0	0	0
Falls Creek	2	2	Control	1	Forb	Sprouter	Acetosella vulgaris	1	1	1	1	1	1	0
Falls Creek	2	2	Control	1	Forb	Sprouter	Celmisia pugioniformis	1	1	1	1	1	1	0
Falls Creek	2	2	Control	1	Forb	Sprouter	Craspedia aurantia	1	1	1	1	1	1	1
Falls Creek	2	2	Control	1	Shrub	Seeder	Olearia frostii	1	1	1	1	1	1	1
Falls Creek	2	2	Control	1	Forb	Seeder	Ranunculus victoriensis	1	1	1	1	1	1	1
Falls Creek	2	2	Control	1	Forb	Seeder	Brachyscome spathulata	1	1	1	1	1	1	0
Falls Creek	2	2	Future Climate	1	Forb	Sprouter	Acetosella vulgaris	1	1	1	1	1	1	0
Falls Creek	2	2	Future Climate	1	Forb	Sprouter	Celmisia pugioniformis	1	1	1	1	1	1	0
Falls Creek	2	2	Future Climate	1	Forb	Sprouter	Craspedia aurantia	1	1	1	0	0	0	0
Falls Creek	2	2	Future Climate	1	Shrub	Seeder	Olearia frostii	1	1	1	1	1	1	1
Falls Creek	2	2	Future Climate	1	Forb	Seeder	Ranunculus victoriensis	1	1	1	1	0	0	0
Falls Creek	2	2	Future Climate	1	Forb	Seeder	Brachyscome spathulata	1	1	0	0	0	0	0
Falls Creek	2	2	Fire	1	Forb	Sprouter	Acetosella vulgaris	1	1	1	1	1	1	1
Falls Creek	2	2	Fire	1	Forb	Sprouter	Celmisia pugioniformis	1	1	0	0	0	0	0
Falls Creek	2	2	Fire	1	Forb	Sprouter	Craspedia aurantia	1	1	0	0	0	0	0
Falls Creek	2	2	Fire	1	Shrub	Seeder	Olearia frostii	1	1	1	0	0	0	0
Falls Creek	2	2	Fire	1	Forb	Seeder	Ranunculus victoriensis	1	1	1	0	0	0	0
Falls Creek	2	2	Fire	1	Forb	Seeder	Brachyscome spathulata	1	1	1	0	0	0	0
Falls Creek	2	2	Future + Fire	1	Forb	Sprouter	Acetosella vulgaris	1	1	0	0	0	0	0
Falls Creek	2	2	Future + Fire	1	Forb	Sprouter	Celmisia pugioniformis	1	1	0	0	0	0	0
Falls Creek	2	2	Future + Fire	1	Forb	Sprouter	Craspedia aurantia	1	1	1	0	0	0	0
Falls Creek	2	2	Future + Fire	1	Shrub	Seeder	Olearia frostii	1	1	1	0	0	0	0
Falls Creek	2	2	Future + Fire	1	Forb	Seeder	Ranunculus victoriensis	1	1	0	0	0	0	0
Falls Creek	2	2	Future + Fire	1	Forb	Seeder	Brachyscome spathulata	1	1	0	0	0	0	0
Falls Creek	2	2	Control	2	Forb	Sprouter	Acetosella vulgaris	1	1	1	1	1	1	1
Falls Creek	2	2	Control	2	Forb	Sprouter	Celmisia pugioniformis	1	1	1	1	1	1	1
Falls Creek	2	2	Control	2	Forb	Sprouter	Craspedia aurantia	1	1	1	1	1	1	1
Falls Creek	2	2	Control	2	Shrub	Seeder	Olearia frostii	1	1	1	1	1	1	1
Falls Creek	2	2	Control	2	Forb	Seeder	Ranunculus victoriensis	1	1	1	1	1	1	0
Falls Creek	2	2	Control	2	Forb	Seeder	Brachyscome spathulata	1	1	1	1	1	1	0
Falls Creek	2	2	Future Climate	2	Forb	Sprouter	Acetosella vulgaris	1	1	1	1	1	1	0
Falls Creek	2	2	Future Climate	2	Forb	Sprouter	Celmisia pugioniformis	1	1	1	1	1	1	1
Falls Creek	2	2	Future Climate	2	Forb	Sprouter	Craspedia aurantia	1	1	1	1	1	0	0
Falls Creek	2	2	Future Climate	2	Shrub	Seeder	Olearia frostii	1	1	1	1	1	0	0
Falls Creek	2	2	Future Climate	2	Forb	Seeder	Ranunculus victoriensis	1	1	1	1	0	0	0
Falls Creek	2	2	Future Climate	2	Forb	Seeder	Brachyscome spathulata	1	1	0	0	0	0	0
Falls Creek	2	2	Fire	2	Forb	Sprouter	Acetosella vulgaris	1	1	1	1	1	1	1
Falls Creek	2	2	Fire	2	Forb	Sprouter	Celmisia pugioniformis	1	1	0	0	0	0	0
Falls Creek	2	2	Fire	2	Forb	Sprouter	Craspedia aurantia	1	1	1	0	0	0	0
Falls Creek	2	2	Fire	2	Shrub	Seeder	Olearia frostii	1	1	0	0	0	0	0
Falls Creek	2	2	Fire	2	Forb	Seeder	Ranunculus victoriensis	1	1	1	0	0	0	0
Falls Creek	2	2	Fire	2	Forb	Seeder	Brachyscome spathulata	1	1	0	0	0	0	0
Falls Creek	2	2	Future + Fire	2	Forb	Sprouter	Acetosella vulgaris	1	1	1	1	1	1	0
Falls Creek	2	2	Future + Fire	2	Forb	Sprouter	Celmisia pugioniformis	1	1	0	0	0	0	0
Falls Creek	2	2	Future + Fire	2	Forb	Sprouter	Craspedia aurantia	1	1	0	0	0	0	0
Falls Creek	2	2	Future + Fire	2	Shrub	Seeder	Olearia frostii	1	1	1	0	0	0	0
Falls Creek	2	2	Future + Fire	2	Forb	Seeder	Ranunculus victoriensis	1	1	1	0	0	0	0
Falls Creek	2	2	Future + Fire	2	Forb	Seeder	Brachyscome spathulata	1	1	0	0	0	0	0
Falls Creek	2	2	Control	3	Forb	Sprouter	Acetosella vulgaris	1	1	1	1	1	1	1
Falls Creek	2	2	Control	3	Forb	Sprouter	Celmisia pugioniformis	1	1	1	1	1	1	1
Falls Creek	2	2	Control	3	Forb	Sprouter	Craspedia aurantia	1	1	1	1	1	1	0
Falls Creek	2	2	Control	3	Shrub	Seeder	Olearia frostii	1	1	1	1	1	1	0
Falls Creek	2	2	Control	3	Forb	Seeder	Ranunculus victoriensis	1	1	1	1	1	1	1
Falls Creek	2	2	Control	3	Forb	Seeder	Brachyscome spathulata	1	1	1	1	1	1	1
Falls Creek	2	2	Future Climate	3	Forb	Sprouter	Acetosella vulgaris	1	1	1	1	1	0	0
Falls Creek	2	2	Future Climate	3	Forb	Sprouter	Celmisia pugioniformis	1	1	1	1	1	0	0
Falls Creek	2	2	Future Climate	3	Forb	Sprouter	Craspedia aurantia	1	1	1	1	1	0	0
Falls Creek	2	2	Future Climate	3	Shrub	Seeder	Olearia frostii	1	1	1	1	1	0	0
Falls Creek	2	2	Future Climate	3	Forb	Seeder	Ranunculus victoriensis	1	1	1	1	1	0	0
Falls Creek	2	2	Future Climate	3	Forb	Seeder	Brachyscome spathulata	1	1	1	1	1	1	1
Falls Creek	2	2	Fire	3	Forb	Sprouter	Acetosella vulgaris	1	1	0	0	0	0	0
Falls Creek	2	2	Fire	3	Forb	Sprouter	Celmisia pugioniformis	1	1	1	1	0	0	0
Falls Creek	2	2	Fire	3	Forb	Sprouter	Craspedia aurantia	1	1	1	1	0	0	0
Falls Creek	2	2	Fire	3	Shrub	Seeder	Olearia frostii	1	1	0	0	1	0	0
Falls Creek	2	2	Fire	3	Forb	Seeder	Ranunculus victoriensis	1	1	1	1	0	0	0
Falls Creek	2	2	Fire	3	Forb	Seeder	Brachyscome spathulata	1	1	1	1	0	0	0
Falls Creek	2	2	Future + Fire	3	Forb	Sprouter	Acetosella vulgaris	1	1	0	0	0	0	0
Falls Creek	2	2	Future + Fire	3	Forb	Sprouter	Celmisia pugioniformis	1	1	0	0	0	0	0
Falls Creek	2	2	Future + Fire	3	Forb	Sprouter	Craspedia aurantia	1	1	1	0	0	0	0
Falls Creek	2	2	Future + Fire	3	Shrub	Seeder	Olearia frostii	1	1	1	0	0	0	0
Falls Creek	2	2	Future + Fire	3	Forb	Seeder	Ranunculus victoriensis	1	1	0	0	0	0	0
Falls Creek	2	2	Future + Fire	3	Forb	Seeder	Brachyscome spathulata	1	1	0	0	0	0	0
Falls Creek	2	3	Control	1	Forb	Sprouter	Acetosella vulgaris	1	1	0	0	0	0	0
Falls Creek	2	3	Control	1	Forb	Sprouter	Celmisia pugioniformis	1	1	1	1	1	1	1
Falls Creek	2	3	Control	1	Forb	Sprouter	Craspedia aurantia	1	1	1	1	1	1	1
Falls Creek	2	3	Control	1	Shrub	Seeder	Olearia frostii	1	1	1	1	1	1	1
Falls Creek	2	3	Control	1	Forb	Seeder	Ranunculus victoriensis	1	1	1	1	1	1	1
Falls Creek	2	3	Control	1	Forb	Seeder	Brachyscome spathulata	1	1	1	1	1	1	0
Falls Creek	2	3	Future Climate	1	Forb	Sprouter	Acetosella vulgaris	1	1	0	0	0	0	0
Falls Creek	2	3	Future Climate	1	Forb	Sprouter	Celmisia pugioniformis	1	1	1	0	0	0	0
Falls Creek	2	3	Future Climate	1	Forb	Sprouter	Craspedia aurantia	1	1	1	1	1	1	1
Falls Creek	2	3	Future Climate	1	Shrub	Seeder	Olearia frostii	1	1	0	0	0	0	0
Falls Creek	2	3	Future Climate	1	Forb	Seeder	Ranunculus victoriensis	1	1	1	1	1	0	0
Falls Creek	2	3	Future Climate	1	Forb	Seeder	Brachyscome spathulata	1	1	1	1	1	1	1
Falls Creek	2	3	Fire	1	Forb	Sprouter	Acetosella vulgaris	1	1	1	0	0	0	0
Falls Creek	2	3	Fire	1	Forb	Sprouter	Celmisia pugioniformis	1	1	0	0	0	0	0
Falls Creek	2	3	Fire	1	Forb	Sprouter	Craspedia aurantia	1	1	1	1	1	1	0
Falls Creek	2	3	Fire	1	Shrub	Seeder	Olearia frostii	1	1	1	0	0	0	0
Falls Creek	2	3	Fire	1	Forb	Seeder	Ranunculus victoriensis	1	1	0	0	0	0	0
Falls Creek	2	3	Fire	1	Forb	Seeder	Brachyscome spathulata	1	1	0	0	0	0	0
Falls Creek	2	3	Future + Fire	1	Forb	Sprouter	Acetosella vulgaris	1	1	0	0	0	0	0
Falls Creek	2	3	Future + Fire	1	Forb	Sprouter	Celmisia pugioniformis	1	1	0	0	0	0	0
Falls Creek	2	3	Future + Fire	1	Forb	Sprouter	Craspedia aurantia	1	1	0	0	0	0	0
Falls Creek	2	3	Future + Fire	1	Shrub	Seeder	Olearia frostii	1	1	0	0	0	0	0
Falls Creek	2	3	Future + Fire	1	Forb	Seeder	Ranunculus victoriensis	1	1	1	0	0	0	0
Falls Creek	2	3	Future + Fire	1	Forb	Seeder	Brachyscome spathulata	1	1	0	0	0	0	0
Falls Creek	2	3	Control	2	Forb	Sprouter	Acetosella vulgaris	1	1	1	0	0	0	0
Falls Creek	2	3	Control	2	Forb	Sprouter	Celmisia pugioniformis	1	1	1	1	0	0	0
Falls Creek	2	3	Control	2	Forb	Sprouter	Craspedia aurantia	1	1	1	1	1	1	1
Falls Creek	2	3	Control	2	Shrub	Seeder	Olearia frostii	1	1	1	1	1	1	0
Falls Creek	2	3	Control	2	Forb	Seeder	Ranunculus victoriensis	1	1	1	1	1	1	1
Falls Creek	2	3	Control	2	Forb	Seeder	Brachyscome spathulata	1	1	1	1	1	1	1
Falls Creek	2	3	Future Climate	2	Forb	Sprouter	Acetosella vulgaris	1	1	1	0	0	0	0
Falls Creek	2	3	Future Climate	2	Forb	Sprouter	Celmisia pugioniformis	1	1	1	1	1	1	1
Falls Creek	2	3	Future Climate	2	Forb	Sprouter	Craspedia aurantia	1	1	1	1	1	1	1
Falls Creek	2	3	Future Climate	2	Shrub	Seeder	Olearia frostii	1	1	1	1	1	1	1
Falls Creek	2	3	Future Climate	2	Forb	Seeder	Ranunculus victoriensis	1	1	1	1	0	0	0
Falls Creek	2	3	Future Climate	2	Forb	Seeder	Brachyscome spathulata	1	1	1	1	1	0	0
Falls Creek	2	3	Fire	2	Forb	Sprouter	Acetosella vulgaris	1	1	1	0	0	0	0
Falls Creek	2	3	Fire	2	Forb	Sprouter	Celmisia pugioniformis	1	1	0	0	0	0	0
Falls Creek	2	3	Fire	2	Forb	Sprouter	Craspedia aurantia	1	1	0	0	0	0	0
Falls Creek	2	3	Fire	2	Shrub	Seeder	Olearia frostii	1	1	1	0	0	0	0
Falls Creek	2	3	Fire	2	Forb	Seeder	Ranunculus victoriensis	1	1	1	0	0	0	0
Falls Creek	2	3	Fire	2	Forb	Seeder	Brachyscome spathulata	1	1	0	0	0	0	0
Falls Creek	2	3	Future + Fire	2	Forb	Sprouter	Acetosella vulgaris	1	1	0	0	0	0	0
Falls Creek	2	3	Future + Fire	2	Forb	Sprouter	Celmisia pugioniformis	1	1	0	0	0	0	0
Falls Creek	2	3	Future + Fire	2	Forb	Sprouter	Craspedia aurantia	1	1	0	0	0	0	0
Falls Creek	2	3	Future + Fire	2	Shrub	Seeder	Olearia frostii	1	1	1	1	0	0	0
Falls Creek	2	3	Future + Fire	2	Forb	Seeder	Ranunculus victoriensis	1	1	1	0	0	0	0
Falls Creek	2	3	Future + Fire	2	Forb	Seeder	Brachyscome spathulata	1	1	0	0	0	0	0
Falls Creek	2	3	Control	3	Forb	Sprouter	Acetosella vulgaris	1	1	1	1	1	0	0
Falls Creek	2	3	Control	3	Forb	Sprouter	Celmisia pugioniformis	1	1	1	1	1	1	1
Falls Creek	2	3	Control	3	Forb	Sprouter	Craspedia aurantia	1	1	1	1	1	1	1
Falls Creek	2	3	Control	3	Shrub	Seeder	Olearia frostii	1	1	1	1	1	1	1
Falls Creek	2	3	Control	3	Forb	Seeder	Ranunculus victoriensis	1	1	1	1	1	1	1
Falls Creek	2	3	Control	3	Forb	Seeder	Brachyscome spathulata	1	1	1	1	1	1	1
Falls Creek	2	3	Future Climate	3	Forb	Sprouter	Acetosella vulgaris	1	1	1	0	0	0	0
Falls Creek	2	3	Future Climate	3	Forb	Sprouter	Celmisia pugioniformis	1	1	1	0	0	0	0
Falls Creek	2	3	Future Climate	3	Forb	Sprouter	Craspedia aurantia	1	1	1	1	1	0	0
Falls Creek	2	3	Future Climate	3	Shrub	Seeder	Olearia frostii	1	1	1	1	1	1	1
Falls Creek	2	3	Future Climate	3	Forb	Seeder	Ranunculus victoriensis	1	1	1	1	1	1	1
Falls Creek	2	3	Future Climate	3	Forb	Seeder	Brachyscome spathulata	1	1	1	0	0	0	0
Falls Creek	2	3	Fire	3	Forb	Sprouter	Acetosella vulgaris	1	1	1	0	0	0	0
Falls Creek	2	3	Fire	3	Forb	Sprouter	Celmisia pugioniformis	1	1	0	0	0	0	0
Falls Creek	2	3	Fire	3	Forb	Sprouter	Craspedia aurantia	1	1	0	0	0	0	0
Falls Creek	2	3	Fire	3	Shrub	Seeder	Olearia frostii	1	1	1	1	1	1	1
Falls Creek	2	3	Fire	3	Forb	Seeder	Ranunculus victoriensis	1	1	0	0	0	0	0
Falls Creek	2	3	Fire	3	Forb	Seeder	Brachyscome spathulata	1	1	1	0	0	0	0
Falls Creek	2	3	Future + Fire	3	Forb	Sprouter	Acetosella vulgaris	1	1	1	0	0	0	0
Falls Creek	2	3	Future + Fire	3	Forb	Sprouter	Celmisia pugioniformis	1	1	0	0	0	0	0
Falls Creek	2	3	Future + Fire	3	Forb	Sprouter	Craspedia aurantia	1	1	0	0	0	0	0
Falls Creek	2	3	Future + Fire	3	Shrub	Seeder	Olearia frostii	1	1	0	0	0	0	0
Falls Creek	2	3	Future + Fire	3	Forb	Seeder	Ranunculus victoriensis	1	1	1	1	1	1	1
Falls Creek	2	3	Future + Fire	3	Forb	Seeder	Brachyscome spathulata	1	1	1	0	0	0	0

## Sheet: Seedling_Leaves
Location	Year	Site	Treatment	Plot	Species	January	February	March	April	May	November
Falls Creek	1	1	Control	1	Poa hothamensis	3	3	4	4
Falls Creek	1	1	Control	1	Erigeron bellidiodes	4	4	6	6	8
Falls Creek	1	1	Control	1	Rytidosperma nudiflorum	8	8	8	8	5
Falls Creek	1	1	Control	1	Carex breviculmis	8	8	8	8	8
Falls Creek	1	1	Control	1	Stylidium armeria	12	12	12	12	8
Falls Creek	1	1	Control	1	Oreomyrrhis eriopoda	2	3	4	4	5	5
Falls Creek	1	1	Future Climate	1	Poa hothamensis	3	3	3
Falls Creek	1	1	Future Climate	1	Erigeron bellidiodes	4	4	4	4
Falls Creek	1	1	Future Climate	1	Rytidosperma nudiflorum	4
Falls Creek	1	1	Future Climate	1	Carex breviculmis	4
Falls Creek	1	1	Future Climate	1	Stylidium armeria	7	7	7
Falls Creek	1	1	Future Climate	1	Oreomyrrhis eriopoda	2	3	3	3
Falls Creek	1	1	Fire	1	Poa hothamensis	5	6	6
Falls Creek	1	1	Fire	1	Erigeron bellidiodes	4
Falls Creek	1	1	Fire	1	Rytidosperma nudiflorum	5	5	5
Falls Creek	1	1	Fire	1	Carex breviculmis	5	5	5	5	5
Falls Creek	1	1	Fire	1	Stylidium armeria	13	13
Falls Creek	1	1	Fire	1	Oreomyrrhis eriopoda	2	3	3	3	3	4
Falls Creek	1	1	Future + Fire	1	Poa hothamensis	4	5	5
Falls Creek	1	1	Future + Fire	1	Erigeron bellidiodes	4
Falls Creek	1	1	Future + Fire	1	Rytidosperma nudiflorum	4	4	4	5	6
Falls Creek	1	1	Future + Fire	1	Carex breviculmis	6
Falls Creek	1	1	Future + Fire	1	Stylidium armeria	9	9
Falls Creek	1	1	Future + Fire	1	Oreomyrrhis eriopoda	2
Falls Creek	1	1	Control	2	Poa hothamensis	6	7	7	7	7
Falls Creek	1	1	Control	2	Erigeron bellidiodes	5	6	6	6	5	5
Falls Creek	1	1	Control	2	Rytidosperma nudiflorum	4	4	4	5	5	5
Falls Creek	1	1	Control	2	Carex breviculmis	5	5	5	5	5	5
Falls Creek	1	1	Control	2	Stylidium armeria	10	12	12	13
Falls Creek	1	1	Control	2	Oreomyrrhis eriopoda	2	2	3	3	3	4
Falls Creek	1	1	Future Climate	2	Poa hothamensis	4	4	4
Falls Creek	1	1	Future Climate	2	Erigeron bellidiodes	4
Falls Creek	1	1	Future Climate	2	Rytidosperma nudiflorum	3	3	3
Falls Creek	1	1	Future Climate	2	Carex breviculmis	5
Falls Creek	1	1	Future Climate	2	Stylidium armeria	4	4	5
Falls Creek	1	1	Future Climate	2	Oreomyrrhis eriopoda	1	1	1
Falls Creek	1	1	Fire	2	Poa hothamensis	4	5	5
Falls Creek	1	1	Fire	2	Erigeron bellidiodes	4
Falls Creek	1	1	Fire	2	Rytidosperma nudiflorum	6
Falls Creek	1	1	Fire	2	Carex breviculmis	5
Falls Creek	1	1	Fire	2	Stylidium armeria	16	18	18
Falls Creek	1	1	Fire	2	Oreomyrrhis eriopoda	2
Falls Creek	1	1	Future + Fire	2	Poa hothamensis	5
Falls Creek	1	1	Future + Fire	2	Erigeron bellidiodes	4
Falls Creek	1	1	Future + Fire	2	Rytidosperma nudiflorum	8
Falls Creek	1	1	Future + Fire	2	Carex breviculmis	7
Falls Creek	1	1	Future + Fire	2	Stylidium armeria	12	12
Falls Creek	1	1	Future + Fire	2	Oreomyrrhis eriopoda	1	2	2	2	3	3
Falls Creek	1	1	Control	3	Poa hothamensis	3	3	3
Falls Creek	1	1	Control	3	Erigeron bellidiodes	4	5	6	6	8	8
Falls Creek	1	1	Control	3	Rytidosperma nudiflorum	6	6	6
Falls Creek	1	1	Control	3	Carex breviculmis	6
Falls Creek	1	1	Control	3	Stylidium armeria	17	18	18	18	18	2
Falls Creek	1	1	Control	3	Oreomyrrhis eriopoda	1	3	3	4	4	4
Falls Creek	1	1	Future Climate	3	Poa hothamensis	4	3
Falls Creek	1	1	Future Climate	3	Erigeron bellidiodes	4	5	5	5	6	7
Falls Creek	1	1	Future Climate	3	Rytidosperma nudiflorum	7	7	7
Falls Creek	1	1	Future Climate	3	Carex breviculmis	8
Falls Creek	1	1	Future Climate	3	Stylidium armeria	9	9	9
Falls Creek	1	1	Future Climate	3	Oreomyrrhis eriopoda	2	2	2	2	2
Falls Creek	1	1	Fire	3	Poa hothamensis	4	4	4
Falls Creek	1	1	Fire	3	Erigeron bellidiodes	5
Falls Creek	1	1	Fire	3	Rytidosperma nudiflorum	5	5	6
Falls Creek	1	1	Fire	3	Carex breviculmis	4
Falls Creek	1	1	Fire	3	Stylidium armeria	11	11	13
Falls Creek	1	1	Fire	3	Oreomyrrhis eriopoda	1
Falls Creek	1	1	Future + Fire	3	Poa hothamensis	3	3
Falls Creek	1	1	Future + Fire	3	Erigeron bellidiodes	6	6	6
Falls Creek	1	1	Future + Fire	3	Rytidosperma nudiflorum	6	6
Falls Creek	1	1	Future + Fire	3	Carex breviculmis	6	6	5
Falls Creek	1	1	Future + Fire	3	Stylidium armeria	2	2
Falls Creek	1	1	Future + Fire	3	Oreomyrrhis eriopoda	1	1	1
Falls Creek	1	2	Control	1	Poa hothamensis	4	4	4	3
Falls Creek	1	2	Control	1	Erigeron bellidiodes	5	6	6	1	5
Falls Creek	1	2	Control	1	Rytidosperma nudiflorum	4	4	4	1
Falls Creek	1	2	Control	1	Carex breviculmis	6	6	6	1
Falls Creek	1	2	Control	1	Stylidium armeria	12	13	13	13
Falls Creek	1	2	Future Climate	1	Poa hothamensis	4
Falls Creek	1	2	Future Climate	1	Erigeron bellidiodes	2	2	2	1
Falls Creek	1	2	Future Climate	1	Rytidosperma nudiflorum	4
Falls Creek	1	2	Future Climate	1	Carex breviculmis	5
Falls Creek	1	2	Future Climate	1	Stylidium armeria	6	6	6	3
Falls Creek	1	2	Fire	1	Poa hothamensis	9	9	9
Falls Creek	1	2	Fire	1	Erigeron bellidiodes	4
Falls Creek	1	2	Fire	1	Rytidosperma nudiflorum	6
Falls Creek	1	2	Fire	1	Carex breviculmis	5	5
Falls Creek	1	2	Fire	1	Stylidium armeria	9	9	9	9
Falls Creek	1	2	Future + Fire	1	Poa hothamensis	4
Falls Creek	1	2	Future + Fire	1	Erigeron bellidiodes	7
Falls Creek	1	2	Future + Fire	1	Rytidosperma nudiflorum	3
Falls Creek	1	2	Future + Fire	1	Carex breviculmis	7
Falls Creek	1	2	Future + Fire	1	Stylidium armeria	10	10	10
Falls Creek	1	2	Control	2	Poa hothamensis	6	6	6	6
Falls Creek	1	2	Control	2	Erigeron bellidiodes	5	6	6	6	7	7
Falls Creek	1	2	Control	2	Rytidosperma nudiflorum	3	3	3	3
Falls Creek	1	2	Control	2	Carex breviculmis	6	6	6	6	7	7
Falls Creek	1	2	Control	2	Stylidium armeria	9	9	10	10
Falls Creek	1	2	Future Climate	2	Poa hothamensis	4	4
Falls Creek	1	2	Future Climate	2	Erigeron bellidiodes	4	6
Falls Creek	1	2	Future Climate	2	Rytidosperma nudiflorum	3	3
Falls Creek	1	2	Future Climate	2	Carex breviculmis	5
Falls Creek	1	2	Future Climate	2	Stylidium armeria	5	5
Falls Creek	1	2	Fire	2	Poa hothamensis	6	6	6
Falls Creek	1	2	Fire	2	Erigeron bellidiodes	3	3
Falls Creek	1	2	Fire	2	Rytidosperma nudiflorum	4
Falls Creek	1	2	Fire	2	Carex breviculmis	6	6	6	6	6
Falls Creek	1	2	Fire	2	Stylidium armeria	9	9	9
Falls Creek	1	2	Future + Fire	2	Poa hothamensis	3
Falls Creek	1	2	Future + Fire	2	Erigeron bellidiodes	6
Falls Creek	1	2	Future + Fire	2	Rytidosperma nudiflorum	4
Falls Creek	1	2	Future + Fire	2	Carex breviculmis	5
Falls Creek	1	2	Future + Fire	2	Stylidium armeria	7
Falls Creek	1	2	Control	3	Poa hothamensis	4
Falls Creek	1	2	Control	3	Erigeron bellidiodes	3	4	4	5	6	8
Falls Creek	1	2	Control	3	Rytidosperma nudiflorum	7
Falls Creek	1	2	Control	3	Carex breviculmis	7	7
Falls Creek	1	2	Control	3	Stylidium armeria	5	5	5	6	6
Falls Creek	1	2	Future Climate	3	Poa hothamensis	4
Falls Creek	1	2	Future Climate	3	Erigeron bellidiodes	2	2	2	2	3
Falls Creek	1	2	Future Climate	3	Rytidosperma nudiflorum	4
Falls Creek	1	2	Future Climate	3	Carex breviculmis	6
Falls Creek	1	2	Future Climate	3	Stylidium armeria	8	8
Falls Creek	1	2	Fire	3	Poa hothamensis	3
Falls Creek	1	2	Fire	3	Erigeron bellidiodes	5
Falls Creek	1	2	Fire	3	Rytidosperma nudiflorum	2
Falls Creek	1	2	Fire	3	Carex breviculmis	7
Falls Creek	1	2	Fire	3	Stylidium armeria	5
Falls Creek	1	2	Future + Fire	3	Poa hothamensis	3
Falls Creek	1	2	Future + Fire	3	Erigeron bellidiodes	5
Falls Creek	1	2	Future + Fire	3	Rytidosperma nudiflorum	3
Falls Creek	1	2	Future + Fire	3	Carex breviculmis	7
Falls Creek	1	2	Future + Fire	3	Stylidium armeria	5
Falls Creek	1	3	Control	1	Poa hothamensis	7	7	7	8
Falls Creek	1	3	Control	1	Erigeron bellidiodes	4	8
Falls Creek	1	3	Control	1	Rytidosperma nudiflorum	6
Falls Creek	1	3	Control	1	Carex breviculmis	3	3	3	1	2
Falls Creek	1	3	Control	1	Stylidium armeria	12	12	12	12
Falls Creek	1	3	Future Climate	1	Poa hothamensis	4	4	4	4
Falls Creek	1	3	Future Climate	1	Erigeron bellidiodes	4	4	5	2.5	6	6
Falls Creek	1	3	Future Climate	1	Rytidosperma nudiflorum	6	6	6	6
Falls Creek	1	3	Future Climate	1	Carex breviculmis	7	7	9	6.5	6	7
Falls Creek	1	3	Future Climate	1	Stylidium armeria	11	8	8
Falls Creek	1	3	Fire	1	Poa hothamensis	4
Falls Creek	1	3	Fire	1	Erigeron bellidiodes	5
Falls Creek	1	3	Fire	1	Rytidosperma nudiflorum	5
Falls Creek	1	3	Fire	1	Carex breviculmis	6	6	6
Falls Creek	1	3	Fire	1	Stylidium armeria	12	12	12	12
Falls Creek	1	3	Future + Fire	1	Poa hothamensis	3	3	3
Falls Creek	1	3	Future + Fire	1	Erigeron bellidiodes	5	6	6
Falls Creek	1	3	Future + Fire	1	Rytidosperma nudiflorum	8	5	5
Falls Creek	1	3	Future + Fire	1	Carex breviculmis	9	13	13
Falls Creek	1	3	Future + Fire	1	Stylidium armeria	11	11	11	11
Falls Creek	1	3	Control	2	Poa hothamensis	3	3	3	3	4
Falls Creek	1	3	Control	2	Erigeron bellidiodes	6	9	5	2	10	10
Falls Creek	1	3	Control	2	Rytidosperma nudiflorum	3
Falls Creek	1	3	Control	2	Carex breviculmis	13	7			27
Falls Creek	1	3	Control	2	Stylidium armeria	14	14
Falls Creek	1	3	Future Climate	2	Poa hothamensis	3	2	4	5
Falls Creek	1	3	Future Climate	2	Erigeron bellidiodes	4	6	6	6
Falls Creek	1	3	Future Climate	2	Rytidosperma nudiflorum	4	4	4	5
Falls Creek	1	3	Future Climate	2	Carex breviculmis	6
Falls Creek	1	3	Future Climate	2	Stylidium armeria	10	10	10	10
Falls Creek	1	3	Fire	2	Poa hothamensis	4
Falls Creek	1	3	Fire	2	Erigeron bellidiodes	4
Falls Creek	1	3	Fire	2	Rytidosperma nudiflorum	4
Falls Creek	1	3	Fire	2	Carex breviculmis	4
Falls Creek	1	3	Fire	2	Stylidium armeria	10	10	11
Falls Creek	1	3	Future + Fire	2	Poa hothamensis	3	3	3	4	5
Falls Creek	1	3	Future + Fire	2	Erigeron bellidiodes	4
Falls Creek	1	3	Future + Fire	2	Rytidosperma nudiflorum	6
Falls Creek	1	3	Future + Fire	2	Carex breviculmis	4	4	4	4	4
Falls Creek	1	3	Future + Fire	2	Stylidium armeria	17	17	18
Falls Creek	1	3	Control	3	Poa hothamensis	7	8	8	8
Falls Creek	1	3	Control	3	Erigeron bellidiodes	4	5	6	6	7	7
Falls Creek	1	3	Control	3	Rytidosperma nudiflorum	7	7	8	8	8
Falls Creek	1	3	Control	3	Carex breviculmis	6	4	4	4
Falls Creek	1	3	Control	3	Stylidium armeria	14	14	15	15	29	29
Falls Creek	1	3	Future Climate	3	Poa hothamensis	2
Falls Creek	1	3	Future Climate	3	Erigeron bellidiodes	2	2	3	4	4	4
Falls Creek	1	3	Future Climate	3	Rytidosperma nudiflorum	2	2	3
Falls Creek	1	3	Future Climate	3	Carex breviculmis	7
Falls Creek	1	3	Future Climate	3	Stylidium armeria	11	11	12	12
Falls Creek	1	3	Fire	3	Poa hothamensis	4
Falls Creek	1	3	Fire	3	Erigeron bellidiodes	5
Falls Creek	1	3	Fire	3	Rytidosperma nudiflorum	1
Falls Creek	1	3	Fire	3	Carex breviculmis	4
Falls Creek	1	3	Fire	3	Stylidium armeria	14	14
Falls Creek	1	3	Future + Fire	3	Poa hothamensis	4	4	7	7
Falls Creek	1	3	Future + Fire	3	Erigeron bellidiodes	3
Falls Creek	1	3	Future + Fire	3	Rytidosperma nudiflorum	5
Falls Creek	1	3	Future + Fire	3	Carex breviculmis	4
Falls Creek	1	3	Future + Fire	3	Stylidium armeria	11	11	12
Falls Creek	2	1	Control	1	Acetosella vulgaris	5	1	1	1
Falls Creek	2	2	Control	1	Acetosella vulgaris	7	1	1	1	5
Falls Creek	2	3	Control	1	Acetosella vulgaris
Falls Creek	2	1	Fire	1	Acetosella vulgaris	3	1	1
Falls Creek	2	2	Fire	1	Acetosella vulgaris	7	1	1	1	10	9
Falls Creek	2	3	Fire	1	Acetosella vulgaris
Falls Creek	2	1	Future + Fire	1	Acetosella vulgaris	4	1
Falls Creek	2	2	Future + Fire	1	Acetosella vulgaris	5				15
Falls Creek	2	3	Future + Fire	1	Acetosella vulgaris
Falls Creek	2	1	Future Climate	1	Acetosella vulgaris	3	3	3	5	6
Falls Creek	2	2	Future Climate	1	Acetosella vulgaris	6	1	1	3	3
Falls Creek	2	3	Future Climate	1	Acetosella vulgaris
Falls Creek	2	1	Control	2	Acetosella vulgaris	5	5	6	7	8
Falls Creek	2	2	Control	2	Acetosella vulgaris	3	1	1	1	2	2
Falls Creek	2	3	Control	2	Acetosella vulgaris
Falls Creek	2	1	Fire	2	Acetosella vulgaris	4	4	4	4	5	5
Falls Creek	2	2	Fire	2	Acetosella vulgaris	6	1	1	1	15	12
Falls Creek	2	3	Fire	2	Acetosella vulgaris
Falls Creek	2	1	Future + Fire	2	Acetosella vulgaris	5
Falls Creek	2	2	Future + Fire	2	Acetosella vulgaris	5	1	1	1	3
Falls Creek	2	3	Future + Fire	2	Acetosella vulgaris
Falls Creek	2	1	Future Climate	2	Acetosella vulgaris	6	6	6	6	6	6
Falls Creek	2	2	Future Climate	2	Acetosella vulgaris	9	1	1	4	4
Falls Creek	2	3	Future Climate	2	Acetosella vulgaris
Falls Creek	2	1	Control	3	Acetosella vulgaris	5	5	5	6	7	7
Falls Creek	2	2	Control	3	Acetosella vulgaris	10	1	1	1	9	9
Falls Creek	2	3	Control	3	Acetosella vulgaris
Falls Creek	2	1	Fire	3	Acetosella vulgaris	6	5	5
Falls Creek	2	2	Fire	3	Acetosella vulgaris	5				15
Falls Creek	2	3	Fire	3	Acetosella vulgaris
Falls Creek	2	1	Future + Fire	3	Acetosella vulgaris	6	6	6
Falls Creek	2	2	Future + Fire	3	Acetosella vulgaris	4
Falls Creek	2	3	Future + Fire	3	Acetosella vulgaris
Falls Creek	2	1	Future Climate	3	Acetosella vulgaris	4
Falls Creek	2	2	Future Climate	3	Acetosella vulgaris	6	1	1	6
Falls Creek	2	3	Future Climate	3	Acetosella vulgaris
Falls Creek	2	1	Control	1	Brachyscome spathulata	6
Falls Creek	2	2	Control	1	Brachyscome spathulata	4	3	3	2	2
Falls Creek	2	3	Control	1	Brachyscome spathulata	5	4	4	4	4
Falls Creek	2	1	Fire	1	Brachyscome spathulata	7	5
Falls Creek	2	2	Fire	1	Brachyscome spathulata	5	4
Falls Creek	2	3	Fire	1	Brachyscome spathulata	5
Falls Creek	2	1	Future + Fire	1	Brachyscome spathulata	7
Falls Creek	2	2	Future + Fire	1	Brachyscome spathulata	4
Falls Creek	2	3	Future + Fire	1	Brachyscome spathulata	5
Falls Creek	2	1	Future Climate	1	Brachyscome spathulata	4	4	3	3
Falls Creek	2	2	Future Climate	1	Brachyscome spathulata	4
Falls Creek	2	3	Future Climate	1	Brachyscome spathulata	3	3	3	2	2	1
Falls Creek	2	1	Control	2	Brachyscome spathulata	5	5	5	5	5
Falls Creek	2	2	Control	2	Brachyscome spathulata	6	6	6	2	2
Falls Creek	2	3	Control	2	Brachyscome spathulata	6	6	6	6	6	6
Falls Creek	2	1	Fire	2	Brachyscome spathulata	5
Falls Creek	2	2	Fire	2	Brachyscome spathulata	5
Falls Creek	2	3	Fire	2	Brachyscome spathulata	7
Falls Creek	2	1	Future + Fire	2	Brachyscome spathulata	4
Falls Creek	2	2	Future + Fire	2	Brachyscome spathulata	4
Falls Creek	2	3	Future + Fire	2	Brachyscome spathulata	2
Falls Creek	2	1	Future Climate	2	Brachyscome spathulata	5	5	5	5	5
Falls Creek	2	2	Future Climate	2	Brachyscome spathulata	5
Falls Creek	2	3	Future Climate	2	Brachyscome spathulata	5	1	1	1
Falls Creek	2	1	Control	3	Brachyscome spathulata	4	4	4	4	4
Falls Creek	2	2	Control	3	Brachyscome spathulata	5	4	4	2	2	2
Falls Creek	2	3	Control	3	Brachyscome spathulata	4	4	4	3	2	2
Falls Creek	2	1	Fire	3	Brachyscome spathulata	7
Falls Creek	2	2	Fire	3	Brachyscome spathulata	6	6	6
Falls Creek	2	3	Fire	3	Brachyscome spathulata	5	5
Falls Creek	2	1	Future + Fire	3	Brachyscome spathulata	8
Falls Creek	2	2	Future + Fire	3	Brachyscome spathulata	5
Falls Creek	2	3	Future + Fire	3	Brachyscome spathulata	7	6
Falls Creek	2	1	Future Climate	3	Brachyscome spathulata	6
Falls Creek	2	2	Future Climate	3	Brachyscome spathulata	4	2	2	2	2	2
Falls Creek	2	3	Future Climate	3	Brachyscome spathulata	4	4
Falls Creek	2	1	Control	1	Celmisia pugioniformis	5	5	5	5	5
Falls Creek	2	2	Control	1	Celmisia pugioniformis
Falls Creek	2	3	Control	1	Celmisia pugioniformis	3	3	3	3	3	3
Falls Creek	2	1	Fire	1	Celmisia pugioniformis	7
Falls Creek	2	2	Fire	1	Celmisia pugioniformis
Falls Creek	2	3	Fire	1	Celmisia pugioniformis	6
Falls Creek	2	1	Future + Fire	1	Celmisia pugioniformis	5	5
Falls Creek	2	2	Future + Fire	1	Celmisia pugioniformis
Falls Creek	2	3	Future + Fire	1	Celmisia pugioniformis	6
Falls Creek	2	1	Future Climate	1	Celmisia pugioniformis	4
Falls Creek	2	2	Future Climate	1	Celmisia pugioniformis
Falls Creek	2	3	Future Climate	1	Celmisia pugioniformis	5	5
Falls Creek	2	1	Control	2	Celmisia pugioniformis	7	7	7	7	8
Falls Creek	2	2	Control	2	Celmisia pugioniformis
Falls Creek	2	3	Control	2	Celmisia pugioniformis	4	4	4	4	5
Falls Creek	2	1	Fire	2	Celmisia pugioniformis	6
Falls Creek	2	2	Fire	2	Celmisia pugioniformis
Falls Creek	2	3	Fire	2	Celmisia pugioniformis	5
Falls Creek	2	1	Future + Fire	2	Celmisia pugioniformis	6	6
Falls Creek	2	2	Future + Fire	2	Celmisia pugioniformis
Falls Creek	2	3	Future + Fire	2	Celmisia pugioniformis	5
Falls Creek	2	1	Future Climate	2	Celmisia pugioniformis	4
Falls Creek	2	2	Future Climate	2	Celmisia pugioniformis
Falls Creek	2	3	Future Climate	2	Celmisia pugioniformis	7	6	6	6	4	4
Falls Creek	2	1	Control	3	Celmisia pugioniformis	6	6	6	6	7	7
Falls Creek	2	2	Control	3	Celmisia pugioniformis
Falls Creek	2	3	Control	3	Celmisia pugioniformis	4	4	4	4	6	4
Falls Creek	2	1	Fire	3	Celmisia pugioniformis	6	7	7	7
Falls Creek	2	2	Fire	3	Celmisia pugioniformis
Falls Creek	2	3	Fire	3	Celmisia pugioniformis	8
Falls Creek	2	1	Future + Fire	3	Celmisia pugioniformis	3
Falls Creek	2	2	Future + Fire	3	Celmisia pugioniformis
Falls Creek	2	3	Future + Fire	3	Celmisia pugioniformis	5
Falls Creek	2	1	Future Climate	3	Celmisia pugioniformis	4	4	4
Falls Creek	2	2	Future Climate	3	Celmisia pugioniformis
Falls Creek	2	3	Future Climate	3	Celmisia pugioniformis	6	3
Falls Creek	2	1	Control	1	Craspedia aurantia	5	5	5	5	6
Falls Creek	2	2	Control	1	Craspedia aurantia	4	3	3	4	4	4
Falls Creek	2	3	Control	1	Craspedia aurantia	7	7	7	7	6	5
Falls Creek	2	1	Fire	1	Craspedia aurantia	5	5	4	4
Falls Creek	2	2	Fire	1	Craspedia aurantia	6
Falls Creek	2	3	Fire	1	Craspedia aurantia	5	5	5	5	5
Falls Creek	2	1	Future + Fire	1	Craspedia aurantia	5	5	5	6
Falls Creek	2	2	Future + Fire	1	Craspedia aurantia	6	1
Falls Creek	2	3	Future + Fire	1	Craspedia aurantia	6
Falls Creek	2	1	Future Climate	1	Craspedia aurantia	5	5
Falls Creek	2	2	Future Climate	1	Craspedia aurantia	4	1
Falls Creek	2	3	Future Climate	1	Craspedia aurantia	6	6	6	5	5	5
Falls Creek	2	1	Control	2	Craspedia aurantia	6	6	6	6	7
Falls Creek	2	2	Control	2	Craspedia aurantia	5	5	5	4	4	4
Falls Creek	2	3	Control	2	Craspedia aurantia	6	4	4	4	4	2
Falls Creek	2	1	Fire	2	Craspedia aurantia	3	2
Falls Creek	2	2	Fire	2	Craspedia aurantia	5	1
Falls Creek	2	3	Fire	2	Craspedia aurantia	4
Falls Creek	2	1	Future + Fire	2	Craspedia aurantia	3
Falls Creek	2	2	Future + Fire	2	Craspedia aurantia	5
Falls Creek	2	3	Future + Fire	2	Craspedia aurantia	6
Falls Creek	2	1	Future Climate	2	Craspedia aurantia	4	4	4	4	5
Falls Creek	2	2	Future Climate	2	Craspedia aurantia	7	5	5	4
Falls Creek	2	3	Future Climate	2	Craspedia aurantia	5	4	4	4	4	4
Falls Creek	2	1	Control	3	Craspedia aurantia	3	3	3	4	5	5
Falls Creek	2	2	Control	3	Craspedia aurantia	6	4	4	3	3
Falls Creek	2	3	Control	3	Craspedia aurantia	5	5	5	5	3	3
Falls Creek	2	1	Fire	3	Craspedia aurantia	4
Falls Creek	2	2	Fire	3	Craspedia aurantia	5	1	1
Falls Creek	2	3	Fire	3	Craspedia aurantia	5
Falls Creek	2	1	Future + Fire	3	Craspedia aurantia	5
Falls Creek	2	2	Future + Fire	3	Craspedia aurantia	5	1
Falls Creek	2	3	Future + Fire	3	Craspedia aurantia	4
Falls Creek	2	1	Future Climate	3	Craspedia aurantia	7
Falls Creek	2	2	Future Climate	3	Craspedia aurantia	5	3	3	3
Falls Creek	2	3	Future Climate	3	Craspedia aurantia	4	4	4	4	4
Falls Creek	2	1	Control	1	Olearia frostii	11	11	11	11	11	11
Falls Creek	2	2	Control	1	Olearia frostii	11	7	7	7	7	7
Falls Creek	2	3	Control	1	Olearia frostii	10	10	10	7	6	6
Falls Creek	2	1	Fire	1	Olearia frostii	9	6	6	6	6
Falls Creek	2	2	Fire	1	Olearia frostii	5	1
Falls Creek	2	3	Fire	1	Olearia frostii	7	5
Falls Creek	2	1	Future + Fire	1	Olearia frostii	12	1	1	1
Falls Creek	2	2	Future + Fire	1	Olearia frostii	12	10
Falls Creek	2	3	Future + Fire	1	Olearia frostii	10
Falls Creek	2	1	Future Climate	1	Olearia frostii	10
Falls Creek	2	2	Future Climate	1	Olearia frostii	11	11	11	8	8	7
Falls Creek	2	3	Future Climate	1	Olearia frostii	7
Falls Creek	2	1	Control	2	Olearia frostii	17	15	9	10	10	10
Falls Creek	2	2	Control	2	Olearia frostii	17	16	16	14	14	12
Falls Creek	2	3	Control	2	Olearia frostii	14	14	5	5	5
Falls Creek	2	1	Fire	2	Olearia frostii	14	6	3	5	6	6
Falls Creek	2	2	Fire	2	Olearia frostii	10
Falls Creek	2	3	Fire	2	Olearia frostii	10	1
Falls Creek	2	1	Future + Fire	2	Olearia frostii	10	1
Falls Creek	2	2	Future + Fire	2	Olearia frostii	10	5
Falls Creek	2	3	Future + Fire	2	Olearia frostii	12	11	2
Falls Creek	2	1	Future Climate	2	Olearia frostii	12	12	6	6	6	6
Falls Creek	2	2	Future Climate	2	Olearia frostii	10	9	6	5
Falls Creek	2	3	Future Climate	2	Olearia frostii	14	11	11	9	8	8
Falls Creek	2	1	Control	3	Olearia frostii	9	9	5	5	5	5
Falls Creek	2	2	Control	3	Olearia frostii	15	14	14	10	1
Falls Creek	2	3	Control	3	Olearia frostii	21	14	14	14	11	11
Falls Creek	2	1	Fire	3	Olearia frostii	11
Falls Creek	2	2	Fire	3	Olearia frostii	9	9	9	9
Falls Creek	2	3	Fire	3	Olearia frostii	11	11	8	8	8	1
Falls Creek	2	1	Future + Fire	3	Olearia frostii	12	1
Falls Creek	2	2	Future + Fire	3	Olearia frostii	11	9
Falls Creek	2	3	Future + Fire	3	Olearia frostii	12
Falls Creek	2	1	Future Climate	3	Olearia frostii	9
Falls Creek	2	2	Future Climate	3	Olearia frostii	15	9	9	7
Falls Creek	2	3	Future Climate	3	Olearia frostii	8	5	5	5	5	6
Falls Creek	2	1	Control	1	Ranunculus victoriensis	3	3	3	3	3	3
Falls Creek	2	2	Control	1	Ranunculus victoriensis	3	2	2	2	2	2
Falls Creek	2	3	Control	1	Ranunculus victoriensis	3	3	3	3	3
Falls Creek	2	1	Fire	1	Ranunculus victoriensis	3
Falls Creek	2	2	Fire	1	Ranunculus victoriensis	3	1
Falls Creek	2	3	Fire	1	Ranunculus victoriensis	2
Falls Creek	2	1	Future + Fire	1	Ranunculus victoriensis	3
Falls Creek	2	2	Future + Fire	1	Ranunculus victoriensis	2
Falls Creek	2	3	Future + Fire	1	Ranunculus victoriensis	3
Falls Creek	2	1	Future Climate	1	Ranunculus victoriensis	3	4	4	4	4	1
Falls Creek	2	2	Future Climate	1	Ranunculus victoriensis	3	1	1
Falls Creek	2	3	Future Climate	1	Ranunculus victoriensis	4
Falls Creek	2	1	Control	2	Ranunculus victoriensis	3	4	4	4	4	4
Falls Creek	2	2	Control	2	Ranunculus victoriensis	2	2	2	4	4
Falls Creek	2	3	Control	2	Ranunculus victoriensis	2	3	3	3	3
Falls Creek	2	1	Fire	2	Ranunculus victoriensis	3	4	4	4	5
Falls Creek	2	2	Fire	2	Ranunculus victoriensis	3	1
Falls Creek	2	3	Fire	2	Ranunculus victoriensis	3
Falls Creek	2	1	Future + Fire	2	Ranunculus victoriensis	3	3	3	3	3	3
Falls Creek	2	2	Future + Fire	2	Ranunculus victoriensis	3	1
Falls Creek	2	3	Future + Fire	2	Ranunculus victoriensis	3
Falls Creek	2	1	Future Climate	2	Ranunculus victoriensis	3	3	3	1	1	1
Falls Creek	2	2	Future Climate	2	Ranunculus victoriensis	3	3	3	3
Falls Creek	2	3	Future Climate	2	Ranunculus victoriensis	3	3	3	3	3
Falls Creek	2	1	Control	3	Ranunculus victoriensis	3	3	3	3	3	3
Falls Creek	2	2	Control	3	Ranunculus victoriensis	3	3	3	3	3	3
Falls Creek	2	3	Control	3	Ranunculus victoriensis	3	2	2	2	1
Falls Creek	2	1	Fire	3	Ranunculus victoriensis	3	2	2
Falls Creek	2	2	Fire	3	Ranunculus victoriensis	3	1	1
Falls Creek	2	3	Fire	3	Ranunculus victoriensis	3
Falls Creek	2	1	Future + Fire	3	Ranunculus victoriensis	2	2
Falls Creek	2	2	Future + Fire	3	Ranunculus victoriensis	3
Falls Creek	2	3	Future + Fire	3	Ranunculus victoriensis	3	3	3	3	3	3
Falls Creek	2	1	Future Climate	3	Ranunculus victoriensis	3	1
Falls Creek	2	2	Future Climate	3	Ranunculus victoriensis	2	2	2	2
Falls Creek	2	3	Future Climate	3	Ranunculus victoriensis	3

## Sheet: Seedling_Height
Location	Year	Site	Treatment	Plot	Species	January	February	March	April	May	November
Falls Creek	1	1	Control	1	Poa hothamensis	5	5	5	5
Falls Creek	1	1	Control	1	Erigeron bellidiodes	1	1	1	1	2
Falls Creek	1	1	Control	1	Rytidosperma nudiflorum	3	3	3	6	12
Falls Creek	1	1	Control	1	Carex breviculmis	2	2	2	2	4
Falls Creek	1	1	Control	1	Stylidium armeria	2	2	2	2	2
Falls Creek	1	1	Control	1	Oreomyrrhis eriopoda	1.5	2	2	3	7	7
Falls Creek	1	1	Future Climate	1	Poa hothamensis	3	3	3
Falls Creek	1	1	Future Climate	1	Erigeron bellidiodes	1	1	1	1
Falls Creek	1	1	Future Climate	1	Rytidosperma nudiflorum	2.5
Falls Creek	1	1	Future Climate	1	Carex breviculmis	2
Falls Creek	1	1	Future Climate	1	Stylidium armeria	3	3	3
Falls Creek	1	1	Future Climate	1	Oreomyrrhis eriopoda	1	1	1	1
Falls Creek	1	1	Fire	1	Poa hothamensis	6	6.5	7
Falls Creek	1	1	Fire	1	Erigeron bellidiodes	1
Falls Creek	1	1	Fire	1	Rytidosperma nudiflorum	5	5	5
Falls Creek	1	1	Fire	1	Carex breviculmis	3	3	3	3	3
Falls Creek	1	1	Fire	1	Stylidium armeria	4.5	4.5
Falls Creek	1	1	Fire	1	Oreomyrrhis eriopoda	1	1	1	2	3	4
Falls Creek	1	1	Future + Fire	1	Poa hothamensis	4	4	4
Falls Creek	1	1	Future + Fire	1	Erigeron bellidiodes	1
Falls Creek	1	1	Future + Fire	1	Rytidosperma nudiflorum	3	3	3	3	3
Falls Creek	1	1	Future + Fire	1	Carex breviculmis	2.5
Falls Creek	1	1	Future + Fire	1	Stylidium armeria	5	5
Falls Creek	1	1	Future + Fire	1	Oreomyrrhis eriopoda	1
Falls Creek	1	1	Control	2	Poa hothamensis	6	6	6	6	6
Falls Creek	1	1	Control	2	Erigeron bellidiodes	0.5	0.5	1	1	2.5	3
Falls Creek	1	1	Control	2	Rytidosperma nudiflorum	3	3	3	3	3	3
Falls Creek	1	1	Control	2	Carex breviculmis	1.5	1.5	2	2	2	2
Falls Creek	1	1	Control	2	Stylidium armeria	0.5	0.5	0.5	0.5
Falls Creek	1	1	Control	2	Oreomyrrhis eriopoda	1	1	1	1	1.5	1.5
Falls Creek	1	1	Future Climate	2	Poa hothamensis	2	2	2
Falls Creek	1	1	Future Climate	2	Erigeron bellidiodes	1
Falls Creek	1	1	Future Climate	2	Rytidosperma nudiflorum	1	1	1
Falls Creek	1	1	Future Climate	2	Carex breviculmis	1.5
Falls Creek	1	1	Future Climate	2	Stylidium armeria	1	1	1
Falls Creek	1	1	Future Climate	2	Oreomyrrhis eriopoda	1	1	1
Falls Creek	1	1	Fire	2	Poa hothamensis	7	8	8
Falls Creek	1	1	Fire	2	Erigeron bellidiodes	1
Falls Creek	1	1	Fire	2	Rytidosperma nudiflorum	4
Falls Creek	1	1	Fire	2	Carex breviculmis	2
Falls Creek	1	1	Fire	2	Stylidium armeria	3	3	3
Falls Creek	1	1	Fire	2	Oreomyrrhis eriopoda	1
Falls Creek	1	1	Future + Fire	2	Poa hothamensis	5
Falls Creek	1	1	Future + Fire	2	Erigeron bellidiodes	1
Falls Creek	1	1	Future + Fire	2	Rytidosperma nudiflorum	4
Falls Creek	1	1	Future + Fire	2	Carex breviculmis	4
Falls Creek	1	1	Future + Fire	2	Stylidium armeria	4.5	4.5
Falls Creek	1	1	Future + Fire	2	Oreomyrrhis eriopoda	1	1	1	1	3	3
Falls Creek	1	1	Control	3	Poa hothamensis	3	4	4
Falls Creek	1	1	Control	3	Erigeron bellidiodes	1	1	1	1	3	3
Falls Creek	1	1	Control	3	Rytidosperma nudiflorum	5	5	5
Falls Creek	1	1	Control	3	Carex breviculmis	2
Falls Creek	1	1	Control	3	Stylidium armeria	4	4	4	4	4	4
Falls Creek	1	1	Control	3	Oreomyrrhis eriopoda	1	1	1	1	3.5	4
Falls Creek	1	1	Future Climate	3	Poa hothamensis	9	11
Falls Creek	1	1	Future Climate	3	Erigeron bellidiodes	1	1	1	1	3	3
Falls Creek	1	1	Future Climate	3	Rytidosperma nudiflorum	6	6	6
Falls Creek	1	1	Future Climate	3	Carex breviculmis	2.5
Falls Creek	1	1	Future Climate	3	Stylidium armeria	4	4	4
Falls Creek	1	1	Future Climate	3	Oreomyrrhis eriopoda	1	2	2	2	6
Falls Creek	1	1	Fire	3	Poa hothamensis	4	4	4
Falls Creek	1	1	Fire	3	Erigeron bellidiodes	1
Falls Creek	1	1	Fire	3	Rytidosperma nudiflorum	6	6	6
Falls Creek	1	1	Fire	3	Carex breviculmis	2
Falls Creek	1	1	Fire	3	Stylidium armeria	3.5	3.5	4
Falls Creek	1	1	Fire	3	Oreomyrrhis eriopoda	2	0
Falls Creek	1	1	Future + Fire	3	Poa hothamensis	5	5
Falls Creek	1	1	Future + Fire	3	Erigeron bellidiodes	1	1	1
Falls Creek	1	1	Future + Fire	3	Rytidosperma nudiflorum	4	4
Falls Creek	1	1	Future + Fire	3	Carex breviculmis	3	3	3
Falls Creek	1	1	Future + Fire	3	Stylidium armeria	6	6
Falls Creek	1	1	Future + Fire	3	Oreomyrrhis eriopoda	2	2	2
Falls Creek	2	1	Control	1	Acetosella vulgaris	4	4	4	4	5
Falls Creek	2	1	Control	2	Acetosella vulgaris	3.5	3.5	3.5	4	5
Falls Creek	2	1	Control	3	Acetosella vulgaris	3
Falls Creek	2	2	Control	1	Acetosella vulgaris	7	7	7	6
Falls Creek	2	2	Control	2	Acetosella vulgaris	5	5	5	4
Falls Creek	2	2	Control	3	Acetosella vulgaris	7	7	7	9
Falls Creek	2	3	Control	1	Acetosella vulgaris
Falls Creek	2	3	Control	2	Acetosella vulgaris
Falls Creek	2	3	Control	3	Acetosella vulgaris
Falls Creek	2	1	Fire	1	Acetosella vulgaris	2	2	2	2	4
Falls Creek	2	1	Fire	2	Acetosella vulgaris	3	3	3	3	4	4
Falls Creek	2	1	Fire	3	Acetosella vulgaris	2	2	2
Falls Creek	2	1	Control	1	Brachyscome spathulata	1
Falls Creek	2	1	Control	2	Brachyscome spathulata	1	1	1	2	2
Falls Creek	2	1	Control	3	Brachyscome spathulata	1	1	1	1	1.5
Falls Creek	2	1	Fire	1	Brachyscome spathulata	1	1
Falls Creek	2	1	Fire	2	Brachyscome spathulata	1
Falls Creek	2	1	Fire	3	Brachyscome spathulata	1
Falls Creek	2	1	Future + Fire	1	Brachyscome spathulata	1
Falls Creek	2	1	Future + Fire	2	Brachyscome spathulata	1
Falls Creek	2	1	Future + Fire	3	Brachyscome spathulata	1
Falls Creek	2	1	Future Climate	1	Brachyscome spathulata	1	1	1	2
Falls Creek	2	1	Future Climate	2	Brachyscome spathulata	1	1	1	1	2
Falls Creek	2	1	Future Climate	3	Brachyscome spathulata	1
Falls Creek	2	1	Control	1	Celmisia pugioniformis	1.5	1.5	1.5	1.5
Falls Creek	2	1	Control	2	Celmisia pugioniformis	1.5	1.5	1.5	2	3
Falls Creek	2	1	Control	3	Celmisia pugioniformis	1.5	1.5	1.5	3	3	3
Falls Creek	2	1	Fire	1	Celmisia pugioniformis	1.5
Falls Creek	2	1	Fire	2	Celmisia pugioniformis	1.5
Falls Creek	2	1	Fire	3	Celmisia pugioniformis	1.5	1.5	1.5	2
Falls Creek	2	1	Future + Fire	1	Celmisia pugioniformis	1.5	1.5
Falls Creek	2	1	Future + Fire	2	Celmisia pugioniformis	1.5	1.5
Falls Creek	2	1	Future + Fire	3	Celmisia pugioniformis	1.5
Falls Creek	2	1	Future Climate	1	Celmisia pugioniformis	1.5
Falls Creek	2	1	Future Climate	2	Celmisia pugioniformis	1.5
Falls Creek	2	1	Future Climate	3	Celmisia pugioniformis	1.5	1.5	1.5
Falls Creek	2	1	Control	1	Craspedia aurantia	1.5	1.5	1.5	2	3
Falls Creek	2	1	Control	2	Craspedia aurantia	1.5	1.5	1.5	2	2
Falls Creek	2	1	Control	3	Craspedia aurantia	1.5	1.5	1.5	2	4	4
Falls Creek	2	1	Fire	1	Craspedia aurantia	1.5	1.5	1.5	1.5
Falls Creek	2	1	Fire	2	Craspedia aurantia	1.5	1.5
Falls Creek	2	1	Fire	3	Craspedia aurantia	1.5
Falls Creek	2	1	Future + Fire	1	Craspedia aurantia	1.5	1.5	1.5	1.5	1.5
Falls Creek	2	1	Future + Fire	2	Craspedia aurantia	1.5
Falls Creek	2	1	Future + Fire	3	Craspedia aurantia	1.5
Falls Creek	2	1	Future Climate	1	Craspedia aurantia	1.5	5
Falls Creek	2	1	Future Climate	2	Craspedia aurantia	1.5	1.5	1.5	2	2
Falls Creek	2	1	Future Climate	3	Craspedia aurantia	1.5
Falls Creek	2	1	Control	1	Olearia frostii	2.5	3	3	3	5	5
Falls Creek	2	1	Control	2	Olearia frostii	3	3	3	4	6	6
Falls Creek	2	1	Control	3	Olearia frostii	3	3	3	3	3	3
Falls Creek	2	1	Fire	1	Olearia frostii	2	2	2	3	4
Falls Creek	2	1	Fire	2	Olearia frostii	2.5	2	2	2	4	6
Falls Creek	2	1	Fire	3	Olearia frostii	2.5
Falls Creek	2	1	Future + Fire	1	Olearia frostii	3	3	3	3
Falls Creek	2	1	Future + Fire	2	Olearia frostii	2	2
Falls Creek	2	1	Future + Fire	3	Olearia frostii	2.5	2.5
Falls Creek	2	1	Future Climate	1	Olearia frostii	2
Falls Creek	2	1	Future Climate	2	Olearia frostii	3.5	3.5	3.5	3.5	4	4
Falls Creek	2	1	Future Climate	3	Olearia frostii	1.5
Falls Creek	2	1	Control	1	Ranunculus victoriensis	2	2	2	2	3	3
Falls Creek	2	1	Control	2	Ranunculus victoriensis	2	2	2	4	10	10
Falls Creek	2	1	Control	3	Ranunculus victoriensis	2	2	2	2	3	3
Falls Creek	2	1	Fire	1	Ranunculus victoriensis	2
Falls Creek	2	1	Fire	2	Ranunculus victoriensis	2	4	4	4	5
Falls Creek	2	1	Fire	3	Ranunculus victoriensis	2	2	2
Falls Creek	2	1	Future + Fire	1	Ranunculus victoriensis	3
Falls Creek	2	1	Future + Fire	2	Ranunculus victoriensis	2	3	3	3	3	3
Falls Creek	2	1	Future + Fire	3	Ranunculus victoriensis	3	2
Falls Creek	2	1	Future Climate	1	Ranunculus victoriensis	2	2	2	3	4	4
Falls Creek	2	1	Future Climate	2	Ranunculus victoriensis	3	3	3	3	3	3
Falls Creek	2	1	Future Climate	3	Ranunculus victoriensis	2	1
Falls Creek	1	2	Control	1	Poa hothamensis	5	3	3
Falls Creek	1	2	Control	1	Erigeron bellidiodes	1	1	1	2	2.5
Falls Creek	1	2	Control	1	Rytidosperma nudiflorum	3	1	1	1.5
Falls Creek	1	2	Control	1	Carex breviculmis	3	1	1
Falls Creek	1	2	Control	1	Stylidium armeria	3	3	3
Falls Creek	1	2	Future Climate	1	Poa hothamensis	2
Falls Creek	1	2	Future Climate	1	Erigeron bellidiodes	1	1	1
Falls Creek	1	2	Future Climate	1	Rytidosperma nudiflorum	3
Falls Creek	1	2	Future Climate	1	Carex breviculmis	2
Falls Creek	1	2	Future Climate	1	Stylidium armeria	3	3	3	3
Falls Creek	1	2	Fire	1	Poa hothamensis	6	6	6
Falls Creek	1	2	Fire	1	Erigeron bellidiodes	1
Falls Creek	1	2	Fire	1	Rytidosperma nudiflorum	2.5
Falls Creek	1	2	Fire	1	Carex breviculmis	3	1
Falls Creek	1	2	Fire	1	Stylidium armeria	1.5	1.5	1.5
Falls Creek	1	2	Future + Fire	1	Poa hothamensis	6
Falls Creek	1	2	Future + Fire	1	Erigeron bellidiodes	2
Falls Creek	1	2	Future + Fire	1	Rytidosperma nudiflorum	4
Falls Creek	1	2	Future + Fire	1	Carex breviculmis	4
Falls Creek	1	2	Future + Fire	1	Stylidium armeria	3	3	3
Falls Creek	1	2	Control	2	Poa hothamensis	3	1	1
Falls Creek	1	2	Control	2	Erigeron bellidiodes	1	1	1.5	2	3	3
Falls Creek	1	2	Control	2	Rytidosperma nudiflorum	3	1	1
Falls Creek	1	2	Control	2	Carex breviculmis	3	1	1	2	3	3
Falls Creek	1	2	Control	2	Stylidium armeria	2	2	2	2
Falls Creek	1	2	Future Climate	2	Poa hothamensis	4	5
Falls Creek	1	2	Future Climate	2	Erigeron bellidiodes	1	2
Falls Creek	1	2	Future Climate	2	Rytidosperma nudiflorum	6	7
Falls Creek	1	2	Future Climate	2	Carex breviculmis	4
Falls Creek	1	2	Future Climate	2	Stylidium armeria	2	2
Falls Creek	1	2	Fire	2	Poa hothamensis	4	1	1
Falls Creek	1	2	Fire	2	Erigeron bellidiodes	1	1
Falls Creek	1	2	Fire	2	Rytidosperma nudiflorum	5
Falls Creek	1	2	Fire	2	Carex breviculmis	3	3	3	3	3
Falls Creek	1	2	Fire	2	Stylidium armeria	5	5	5
Falls Creek	1	2	Future + Fire	2	Poa hothamensis	3
Falls Creek	1	2	Future + Fire	2	Erigeron bellidiodes	1.5
Falls Creek	1	2	Future + Fire	2	Rytidosperma nudiflorum	3
Falls Creek	1	2	Future + Fire	2	Carex breviculmis	2
Falls Creek	1	2	Future + Fire	2	Stylidium armeria	4
Falls Creek	1	2	Control	3	Poa hothamensis	2
Falls Creek	1	2	Control	3	Erigeron bellidiodes	1	1	1	2	5
Falls Creek	1	2	Control	3	Rytidosperma nudiflorum	3
Falls Creek	1	2	Control	3	Carex breviculmis	5	1
Falls Creek	1	2	Control	3	Stylidium armeria	1	1	1	1	3
Falls Creek	1	2	Future Climate	3	Poa hothamensis	2
Falls Creek	1	2	Future Climate	3	Erigeron bellidiodes	1	1	1	1	1
Falls Creek	1	2	Future Climate	3	Rytidosperma nudiflorum	4
Falls Creek	1	2	Future Climate	3	Carex breviculmis	3
Falls Creek	1	2	Future Climate	3	Stylidium armeria	3	3
Falls Creek	1	2	Fire	3	Poa hothamensis	4
Falls Creek	1	2	Fire	3	Erigeron bellidiodes	1
Falls Creek	1	2	Fire	3	Rytidosperma nudiflorum	4
Falls Creek	1	2	Fire	3	Carex breviculmis	4
Falls Creek	1	2	Fire	3	Stylidium armeria	3
Falls Creek	1	2	Future + Fire	3	Poa hothamensis	3
Falls Creek	1	2	Future + Fire	3	Erigeron bellidiodes	1
Falls Creek	1	2	Future + Fire	3	Rytidosperma nudiflorum	3
Falls Creek	1	2	Future + Fire	3	Carex breviculmis	2
Falls Creek	1	2	Future + Fire	3	Stylidium armeria	3
Falls Creek	2	2	Fire	1	Acetosella vulgaris	2	2	2	2
Falls Creek	2	2	Fire	2	Acetosella vulgaris	2	2	2	2
Falls Creek	2	2	Fire	3	Acetosella vulgaris	2	2	2	2
Falls Creek	2	3	Fire	1	Acetosella vulgaris
Falls Creek	2	3	Fire	2	Acetosella vulgaris
Falls Creek	2	3	Fire	3	Acetosella vulgaris
Falls Creek	2	1	Future + Fire	1	Acetosella vulgaris	2
Falls Creek	2	1	Future + Fire	2	Acetosella vulgaris	3	3	3
Falls Creek	2	1	Future + Fire	3	Acetosella vulgaris	3	3
Falls Creek	2	2	Future + Fire	1	Acetosella vulgaris
Falls Creek	2	2	Future + Fire	2	Acetosella vulgaris	2	2	2	2
Falls Creek	2	2	Future + Fire	3	Acetosella vulgaris
Falls Creek	2	2	Control	1	Brachyscome spathulata	1	1	1	1	2
Falls Creek	2	2	Control	2	Brachyscome spathulata	1	1	1	1	2
Falls Creek	2	2	Control	3	Brachyscome spathulata	1	1	1	1	2	2
Falls Creek	2	2	Fire	1	Brachyscome spathulata	1	1
Falls Creek	2	2	Fire	2	Brachyscome spathulata	1
Falls Creek	2	2	Fire	3	Brachyscome spathulata	1	1	1
Falls Creek	2	2	Future + Fire	1	Brachyscome spathulata	1
Falls Creek	2	2	Future + Fire	2	Brachyscome spathulata	1
Falls Creek	2	2	Future + Fire	3	Brachyscome spathulata	1
Falls Creek	2	2	Future Climate	1	Brachyscome spathulata	1
Falls Creek	2	2	Future Climate	2	Brachyscome spathulata	1
Falls Creek	2	2	Future Climate	3	Brachyscome spathulata	1	1	1	2	2	2
Falls Creek	2	2	Control	1	Celmisia pugioniformis
Falls Creek	2	2	Control	2	Celmisia pugioniformis
Falls Creek	2	2	Control	3	Celmisia pugioniformis
Falls Creek	2	2	Fire	1	Celmisia pugioniformis
Falls Creek	2	2	Fire	2	Celmisia pugioniformis
Falls Creek	2	2	Fire	3	Celmisia pugioniformis
Falls Creek	2	2	Future + Fire	1	Celmisia pugioniformis
Falls Creek	2	2	Future + Fire	2	Celmisia pugioniformis
Falls Creek	2	2	Future + Fire	3	Celmisia pugioniformis
Falls Creek	2	2	Future Climate	1	Celmisia pugioniformis
Falls Creek	2	2	Future Climate	2	Celmisia pugioniformis
Falls Creek	2	2	Future Climate	3	Celmisia pugioniformis
Falls Creek	2	2	Control	1	Craspedia aurantia	1.5	1.5	1.5	1.5	2	2
Falls Creek	2	2	Control	2	Craspedia aurantia	1.5	1.5	1.5	2.5	5	5
Falls Creek	2	2	Control	3	Craspedia aurantia	1.5	1.5	1.5	2	4
Falls Creek	2	2	Fire	1	Craspedia aurantia	1.5
Falls Creek	2	2	Fire	2	Craspedia aurantia	1.5	1.5
Falls Creek	2	2	Fire	3	Craspedia aurantia	1.5	1.5	1.5
Falls Creek	2	2	Future + Fire	1	Craspedia aurantia	1.5	1.5
Falls Creek	2	2	Future + Fire	2	Craspedia aurantia	1.5
Falls Creek	2	2	Future + Fire	3	Craspedia aurantia	1.5	1.5
Falls Creek	2	2	Future Climate	1	Craspedia aurantia	1.5	1.5	1.5	2
Falls Creek	2	2	Future Climate	2	Craspedia aurantia	1.5	1.5	1.5	3
Falls Creek	2	2	Future Climate	3	Craspedia aurantia	1.5	1.5	1.5	3
Falls Creek	2	2	Control	1	Olearia frostii	2	2	2	3	6	6
Falls Creek	2	2	Control	2	Olearia frostii	3	3	3	3	5	5
Falls Creek	2	2	Control	3	Olearia frostii	3	3	3	3	3
Falls Creek	2	2	Fire	1	Olearia frostii	2	2
Falls Creek	2	2	Fire	2	Olearia frostii	2
Falls Creek	2	2	Fire	3	Olearia frostii	3	3	3	3
Falls Creek	2	2	Future + Fire	1	Olearia frostii	2	2
Falls Creek	2	2	Future + Fire	2	Olearia frostii	2	2
Falls Creek	2	2	Future + Fire	3	Olearia frostii	3	3
Falls Creek	2	2	Future Climate	1	Olearia frostii	2	2	3	6	6	6
Falls Creek	2	2	Future Climate	2	Olearia frostii	3	2	2	2
Falls Creek	2	2	Future Climate	3	Olearia frostii	2	2	2	2
Falls Creek	2	2	Control	1	Ranunculus victoriensis	5	5	5	5	5	2
Falls Creek	2	2	Control	2	Ranunculus victoriensis	6	6	7	7	8
Falls Creek	2	2	Control	3	Ranunculus victoriensis	5	5	5	5	7	3
Falls Creek	2	2	Fire	1	Ranunculus victoriensis	3	3
Falls Creek	2	2	Fire	2	Ranunculus victoriensis	5	5
Falls Creek	2	2	Fire	3	Ranunculus victoriensis	6	6	6
Falls Creek	2	2	Future + Fire	1	Ranunculus victoriensis	6
Falls Creek	2	2	Future + Fire	2	Ranunculus victoriensis	6	6
Falls Creek	2	2	Future + Fire	3	Ranunculus victoriensis	6
Falls Creek	2	2	Future Climate	1	Ranunculus victoriensis	5	5	5
Falls Creek	2	2	Future Climate	2	Ranunculus victoriensis	5	5	5	5
Falls Creek	2	2	Future Climate	3	Ranunculus victoriensis	7	7	7	7
Falls Creek	1	3	Control	1	Poa hothamensis	8	8	8	8
Falls Creek	1	3	Control	1	Erigeron bellidiodes	1	1
Falls Creek	1	3	Control	1	Rytidosperma nudiflorum	4
Falls Creek	1	3	Control	1	Carex breviculmis	3	1	1	1	6
Falls Creek	1	3	Control	1	Stylidium armeria	8	8	8	8
Falls Creek	1	3	Future Climate	1	Poa hothamensis	5	6	6	6
Falls Creek	1	3	Future Climate	1	Erigeron bellidiodes	1	2	2.5	2.5	3	3
Falls Creek	1	3	Future Climate	1	Rytidosperma nudiflorum	1	1	1	1
Falls Creek	1	3	Future Climate	1	Carex breviculmis	6	6	6.5	6.5	6.5	7
Falls Creek	1	3	Future Climate	1	Stylidium armeria	6	6	6.5
Falls Creek	1	3	Fire	1	Poa hothamensis	3
Falls Creek	1	3	Fire	1	Erigeron bellidiodes	2
Falls Creek	1	3	Fire	1	Rytidosperma nudiflorum	3
Falls Creek	1	3	Fire	1	Carex breviculmis	5	5	5
Falls Creek	1	3	Fire	1	Stylidium armeria	3	2	2
Falls Creek	1	3	Future + Fire	1	Poa hothamensis	3	1	1
Falls Creek	1	3	Future + Fire	1	Erigeron bellidiodes	1	1.5	1.5
Falls Creek	1	3	Future + Fire	1	Rytidosperma nudiflorum	6	7	7
Falls Creek	1	3	Future + Fire	1	Carex breviculmis	3.5	4.5	4.5
Falls Creek	1	3	Future + Fire	1	Stylidium armeria	6	7	7
Falls Creek	1	3	Control	2	Poa hothamensis	3	3	3	3	3
Falls Creek	1	3	Control	2	Erigeron bellidiodes	1	1.5	1.5	2	2.5	3
Falls Creek	1	3	Control	2	Rytidosperma nudiflorum	3
Falls Creek	1	3	Control	2	Carex breviculmis	4	4	4	4	8
Falls Creek	1	3	Control	2	Stylidium armeria	3.5	3.5
Falls Creek	1	3	Future Climate	2	Poa hothamensis	3	3.5	5	5
Falls Creek	1	3	Future Climate	2	Erigeron bellidiodes	3	5	6	6
Falls Creek	1	3	Future Climate	2	Rytidosperma nudiflorum	4	5	5.5	5.5
Falls Creek	1	3	Future Climate	2	Carex breviculmis	2
Falls Creek	1	3	Future Climate	2	Stylidium armeria	4	4	5	5
Falls Creek	1	3	Fire	2	Poa hothamensis	2
Falls Creek	1	3	Fire	2	Erigeron bellidiodes	1
Falls Creek	1	3	Fire	2	Rytidosperma nudiflorum	2
Falls Creek	1	3	Fire	2	Carex breviculmis	2
Falls Creek	1	3	Fire	2	Stylidium armeria	3	3	3.1
Falls Creek	1	3	Future + Fire	2	Poa hothamensis	3	3	3	3	3
Falls Creek	1	3	Future + Fire	2	Erigeron bellidiodes	1
Falls Creek	1	3	Future + Fire	2	Rytidosperma nudiflorum	3
Falls Creek	1	3	Future + Fire	2	Carex breviculmis	3	3	3	3	3
Falls Creek	1	3	Future + Fire	2	Stylidium armeria	4	4	5
Falls Creek	1	3	Control	3	Poa hothamensis	4	4.5	5	5
Falls Creek	1	3	Control	3	Erigeron bellidiodes	3	3	3	3	3	3
Falls Creek	1	3	Control	3	Rytidosperma nudiflorum	3	3	3	3	3
Falls Creek	1	3	Control	3	Carex breviculmis	3	3	3	3
Falls Creek	1	3	Control	3	Stylidium armeria	3.5	3.5	3.5	3.5	5	6
Falls Creek	1	3	Future Climate	3	Poa hothamensis	3
Falls Creek	1	3	Future Climate	3	Erigeron bellidiodes	2	3	3.5	3.5	4	4
Falls Creek	1	3	Future Climate	3	Rytidosperma nudiflorum	3	3	3.5
Falls Creek	1	3	Future Climate	3	Carex breviculmis	3
Falls Creek	1	3	Future Climate	3	Stylidium armeria	4	4	4	4
Falls Creek	1	3	Fire	3	Poa hothamensis	2
Falls Creek	1	3	Fire	3	Erigeron bellidiodes	1
Falls Creek	1	3	Fire	3	Rytidosperma nudiflorum	3
Falls Creek	1	3	Fire	3	Carex breviculmis	2
Falls Creek	1	3	Fire	3	Stylidium armeria	4	4
Falls Creek	1	3	Future + Fire	3	Poa hothamensis	4	4	4	4
Falls Creek	1	3	Future + Fire	3	Erigeron bellidiodes	1
Falls Creek	1	3	Future + Fire	3	Rytidosperma nudiflorum	2
Falls Creek	1	3	Future + Fire	3	Carex breviculmis	2
Falls Creek	1	3	Future + Fire	3	Stylidium armeria	4	4	5
Falls Creek	2	3	Future + Fire	1	Acetosella vulgaris
Falls Creek	2	3	Future + Fire	2	Acetosella vulgaris
Falls Creek	2	3	Future + Fire	3	Acetosella vulgaris
Falls Creek	2	1	Future Climate	1	Acetosella vulgaris	3.5	3.5	3.5	3.5	3.5
Falls Creek	2	1	Future Climate	2	Acetosella vulgaris	3.5	3.5	3.5	3.5	4	4
Falls Creek	2	1	Future Climate	3	Acetosella vulgaris	3.5
Falls Creek	2	2	Future Climate	1	Acetosella vulgaris	4	4	4	5
Falls Creek	2	2	Future Climate	2	Acetosella vulgaris	6	6	6	5
Falls Creek	2	2	Future Climate	3	Acetosella vulgaris	4	4	4	5
Falls Creek	2	3	Future Climate	1	Acetosella vulgaris
Falls Creek	2	3	Future Climate	2	Acetosella vulgaris
Falls Creek	2	3	Future Climate	3	Acetosella vulgaris
Falls Creek	2	3	Control	1	Brachyscome spathulata	1	1	1	1	2
Falls Creek	2	3	Control	2	Brachyscome spathulata	1	1	1	1	2	2
Falls Creek	2	3	Control	3	Brachyscome spathulata	1	1	1	1	3	3
Falls Creek	2	3	Fire	1	Brachyscome spathulata	1
Falls Creek	2	3	Fire	2	Brachyscome spathulata	1
Falls Creek	2	3	Fire	3	Brachyscome spathulata	1	1
Falls Creek	2	3	Future + Fire	1	Brachyscome spathulata	1
Falls Creek	2	3	Future + Fire	2	Brachyscome spathulata	1
Falls Creek	2	3	Future + Fire	3	Brachyscome spathulata	1	1
Falls Creek	2	3	Future Climate	1	Brachyscome spathulata	1	1	1	1	2	2
Falls Creek	2	3	Future Climate	2	Brachyscome spathulata	1	1	1	1
Falls Creek	2	3	Future Climate	3	Brachyscome spathulata	1	1
Falls Creek	2	3	Control	1	Celmisia pugioniformis	1.5	1.5	1.5	1.5	2	3
Falls Creek	2	3	Control	2	Celmisia pugioniformis	1.5	1.5	1.5	1.5	3
Falls Creek	2	3	Control	3	Celmisia pugioniformis	1.5	1.5	1.5	3	6	6
Falls Creek	2	3	Fire	1	Celmisia pugioniformis	1.5
Falls Creek	2	3	Fire	2	Celmisia pugioniformis	1.5
Falls Creek	2	3	Fire	3	Celmisia pugioniformis	1.5
Falls Creek	2	3	Future + Fire	1	Celmisia pugioniformis	1.5
Falls Creek	2	3	Future + Fire	2	Celmisia pugioniformis	1.5
Falls Creek	2	3	Future + Fire	3	Celmisia pugioniformis	1.5
Falls Creek	2	3	Future Climate	1	Celmisia pugioniformis	1.5	1.5
Falls Creek	2	3	Future Climate	2	Celmisia pugioniformis	1.5	1.5	1.5	1.5	2	2
Falls Creek	2	3	Future Climate	3	Celmisia pugioniformis	1.5	1.5
Falls Creek	2	3	Control	1	Craspedia aurantia	1.5	1.5	1.5	3	4	5
Falls Creek	2	3	Control	2	Craspedia aurantia	1.5	1.5	1.5	2	2	2
Falls Creek	2	3	Control	3	Craspedia aurantia	1.5	1.5	1.5	1.5	3	3
Falls Creek	2	3	Fire	1	Craspedia aurantia	1.5	1.5	1.5	1.5	2
Falls Creek	2	3	Fire	2	Craspedia aurantia	1.5
Falls Creek	2	3	Fire	3	Craspedia aurantia	1.5
Falls Creek	2	3	Future + Fire	1	Craspedia aurantia	1.5
Falls Creek	2	3	Future + Fire	2	Craspedia aurantia	1.5
Falls Creek	2	3	Future + Fire	3	Craspedia aurantia	1.5
Falls Creek	2	3	Future Climate	1	Craspedia aurantia	1.5	1.5	1.5	2	4	4
Falls Creek	2	3	Future Climate	2	Craspedia aurantia	1.5	1.5	1.5	1.5	3	3
Falls Creek	2	3	Future Climate	3	Craspedia aurantia	1.5	1.5	1.5	1.5	2
Falls Creek	2	3	Control	1	Olearia frostii	2.5	2.5	2.5	2.5	4	4
Falls Creek	2	3	Control	2	Olearia frostii	2.5	2.5	2.5	3	5
Falls Creek	2	3	Control	3	Olearia frostii	3	3	3	4	7	7
Falls Creek	2	3	Fire	1	Olearia frostii	2	5
Falls Creek	2	3	Fire	2	Olearia frostii	2.5	1
Falls Creek	2	3	Fire	3	Olearia frostii	3	3	3	4	5	5
Falls Creek	2	3	Future + Fire	1	Olearia frostii	3
Falls Creek	2	3	Future + Fire	2	Olearia frostii	3	3	3
Falls Creek	2	3	Future + Fire	3	Olearia frostii	2.5
Falls Creek	2	3	Future Climate	1	Olearia frostii	2.5
Falls Creek	2	3	Future Climate	2	Olearia frostii	2	2	2	2	5	5
Falls Creek	2	3	Future Climate	3	Olearia frostii	2.5	3	3	3	5	5
Falls Creek	2	3	Control	1	Ranunculus victoriensis	2	2	2	4	6
Falls Creek	2	3	Control	2	Ranunculus victoriensis	3	3	3	4	5
Falls Creek	2	3	Control	3	Ranunculus victoriensis	2	2	2	2	2
Falls Creek	2	3	Fire	1	Ranunculus victoriensis	2
Falls Creek	2	3	Fire	2	Ranunculus victoriensis	3
Falls Creek	2	3	Fire	3	Ranunculus victoriensis	4
Falls Creek	2	3	Future + Fire	1	Ranunculus victoriensis	3
Falls Creek	2	3	Future + Fire	2	Ranunculus victoriensis	2
Falls Creek	2	3	Future + Fire	3	Ranunculus victoriensis	2	2	2	2	3	3
Falls Creek	2	3	Future Climate	1	Ranunculus victoriensis	3
Falls Creek	2	3	Future Climate	2	Ranunculus victoriensis	2	2	2	2	2
Falls Creek	2	3	Future Climate	3	Ranunculus victoriensis	2
